# Supplementary material for: Transcriptome dynamics during cholesterol-induced transdifferentiation of human coronary artery smooth muscle cells: A Gene Ontology-centric clustering approach
Source: Biochem Biophys Rep. 2021 Jun 27;27:101061. doi: 10.1016/j.bbrep.2021.101061 (PMC8254084; doi:10.1016/j.bbrep.2021.101061)
Supplement: Multimedia component 1 [file mmc1.xlsx]

## Sheet: Table S1_primers
	Forward primer	Reverse primer	Product size	Reference
ASMA	GTGCTGGACTCTGGAGATGG	AATAGCCACGCTCAGTCAGG	142	Ivanov, M., Kals, M., Kacevska, M., Barragan, I., Kasuga, K., Rane, A., . . . Ingelman-Sundberg, M. (2013). Ontogeny, distribution and potential roles of 5-hydroxymethylcytosine in human liver function. Genome Biology, 14(8), R83. doi:10.1186/gb-2013-14-8-r83
CD68	CTACATGGCGGTGGAGTACA	CGAAGGGATGCATTCTGAGC	78	original (designed with Primer 3)

## Sheet: Table S2_RNAseq
RNA-seq mapping results
	Read1					Read2
Sample	Input reads	Mapped reads	(%)	Multiply aligned reads	(%)	Input reads	Mapped reads	(%)	Multiply aligned reads	(%)
	(M)	(M)		(M)		(M)	(M)		(M)
0hr-1	15942657	19700317	0.9811	3757660	0.2357	16085785	19891928	0.9813	3806143	0.2366
0hr-2	16381603	19653636	0.9788	3272033	0.1997	16539376	19837213	0.979	3297837	0.1994
0hr-3	17707474	23036995	0.9754	5329521	0.301	17854157	23224766	0.9756	5370609	0.3008
24hr-1	16336462	20286580	0.9805	3950118	0.2418	16481261	20469341	0.9807	3988080	0.242
24hr-2	15521146	18534758	0.9809	3013612	0.1942	15677970	18718133	0.981	3040163	0.1939
24hr-3	15262290	18564915	0.9793	3302625	0.2164	15408075	18734573	0.9795	3326498	0.2159
48hr-1	15846534	19062424	0.9808	3215890	0.231	16006449	19250028	0.981	3243579	0.231
48hr-2	16971455	21076890	0.977	4105435	0.258	17143213	21294182	0.9772	4150969	0.258
48hr-3	15925703	19118781	0.9768	3193078	0.219	16077996	19306653	0.9769	3228657	0.219
72hr-1	18443004	25032728	0.9698	6589724	0.3573	18611472	25256719	0.9702	6645247	0.3571
72hr-2	15630366	20111197	0.9704	4480831	0.2867	15750627	20270451	0.9706	4519824	0.287
72hr-3	16461651	20898519	0.9749	4436868	0.2695	16614324	21095202	0.9752	4480878	0.2697

## Sheet: Table S3_pan-DEGs
ensembl_gene_id	hgnc_symbol	entrezgene	description
ENSG00000001630	CYP51A1	1595	cytochrome P450 family 51 subfamily A member 1 [Source:HGNC Symbol;Acc:HGNC:2649]
ENSG00000003096	KLHL13	90293	kelch like family member 13 [Source:HGNC Symbol;Acc:HGNC:22931]
ENSG00000003249	DBNDD1	79007	dysbindin domain containing 1 [Source:HGNC Symbol;Acc:HGNC:28455]
ENSG00000003989	SLC7A2	6542	solute carrier family 7 member 2 [Source:HGNC Symbol;Acc:HGNC:11060]
ENSG00000004468	CD38	952	CD38 molecule [Source:HGNC Symbol;Acc:HGNC:1667]
ENSG00000004660	CAMKK1	84254	calcium/calmodulin dependent protein kinase kinase 1 [Source:HGNC Symbol;Acc:HGNC:1469]
ENSG00000004776	HSPB6	126393	heat shock protein family B (small) member 6 [Source:HGNC Symbol;Acc:HGNC:26511]
ENSG00000005469	CROT	54677	carnitine O-octanoyltransferase [Source:HGNC Symbol;Acc:HGNC:2366]
ENSG00000006118	TMEM132A	54972	transmembrane protein 132A [Source:HGNC Symbol;Acc:HGNC:31092]
ENSG00000008256	CYTH3	9265	cytohesin 3 [Source:HGNC Symbol;Acc:HGNC:9504]
ENSG00000011347	SYT7	9066	synaptotagmin 7 [Source:HGNC Symbol;Acc:HGNC:11514]
ENSG00000011405	PIK3C2A	5286	phosphatidylinositol-4-phosphate 3-kinase catalytic subunit type 2 alpha [Source:HGNC Symbol;Acc:HGNC:8971]
ENSG00000011422	PLAUR	5329	plasminogen activator, urokinase receptor [Source:HGNC Symbol;Acc:HGNC:9053]
ENSG00000011426	ANLN	54443	anillin actin binding protein [Source:HGNC Symbol;Acc:HGNC:14082]
ENSG00000013016	EHD3	30845	EH domain containing 3 [Source:HGNC Symbol;Acc:HGNC:3244]
ENSG00000013297	CLDN11	5010	claudin 11 [Source:HGNC Symbol;Acc:HGNC:8514]
ENSG00000013374	NUB1	51667	negative regulator of ubiquitin like proteins 1 [Source:HGNC Symbol;Acc:HGNC:17623]
ENSG00000015133	CCDC88C	440193	coiled-coil domain containing 88C [Source:HGNC Symbol;Acc:HGNC:19967]
ENSG00000021645	NRXN3	9369	neurexin 3 [Source:HGNC Symbol;Acc:HGNC:8010]
ENSG00000023445	BIRC3	330	baculoviral IAP repeat containing 3 [Source:HGNC Symbol;Acc:HGNC:591]
ENSG00000025039	RRAGD	58528	Ras related GTP binding D [Source:HGNC Symbol;Acc:HGNC:19903]
ENSG00000025708	TYMP	1890	thymidine phosphorylase [Source:HGNC Symbol;Acc:HGNC:3148]
ENSG00000026508	CD44	960	CD44 molecule (Indian blood group) [Source:HGNC Symbol;Acc:HGNC:1681]
ENSG00000028137	TNFRSF1B	7133	TNF receptor superfamily member 1B [Source:HGNC Symbol;Acc:HGNC:11917]
ENSG00000028277	POU2F2	5452	POU class 2 homeobox 2 [Source:HGNC Symbol;Acc:HGNC:9213]
ENSG00000029534	ANK1	286	ankyrin 1 [Source:HGNC Symbol;Acc:HGNC:492]
ENSG00000035403	VCL	7414	vinculin [Source:HGNC Symbol;Acc:HGNC:12665]
ENSG00000035664	DAPK2	23604	death associated protein kinase 2 [Source:HGNC Symbol;Acc:HGNC:2675]
ENSG00000038945	MSR1	4481	macrophage scavenger receptor 1 [Source:HGNC Symbol;Acc:HGNC:7376]
ENSG00000041353	RAB27B	5874	RAB27B, member RAS oncogene family [Source:HGNC Symbol;Acc:HGNC:9767]
ENSG00000041982	TNC	3371	tenascin C [Source:HGNC Symbol;Acc:HGNC:5318]
ENSG00000044574	HSPA5	3309	heat shock protein family A (Hsp70) member 5 [Source:HGNC Symbol;Acc:HGNC:5238]
ENSG00000049249	TNFRSF9	3604	TNF receptor superfamily member 9 [Source:HGNC Symbol;Acc:HGNC:11924]
ENSG00000050730	TNIP3	79931	TNFAIP3 interacting protein 3 [Source:HGNC Symbol;Acc:HGNC:19315]
ENSG00000052802	MSMO1	6307	methylsterol monooxygenase 1 [Source:HGNC Symbol;Acc:HGNC:10545]
ENSG00000054356	PTPRN	5798	protein tyrosine phosphatase, receptor type N [Source:HGNC Symbol;Acc:HGNC:9676]
ENSG00000054654	SYNE2	23224	spectrin repeat containing nuclear envelope protein 2 [Source:HGNC Symbol;Acc:HGNC:17084]
ENSG00000054793	ATP9A	10079	ATPase phospholipid transporting 9A (putative) [Source:HGNC Symbol;Acc:HGNC:13540]
ENSG00000056558	TRAF1	7185	TNF receptor associated factor 1 [Source:HGNC Symbol;Acc:HGNC:12031]
ENSG00000056972	TRAF3IP2	10758	TRAF3 interacting protein 2 [Source:HGNC Symbol;Acc:HGNC:1343]
ENSG00000058085	LAMC2	3918	laminin subunit gamma 2 [Source:HGNC Symbol;Acc:HGNC:6493]
ENSG00000058866	DGKG	1608	diacylglycerol kinase gamma [Source:HGNC Symbol;Acc:HGNC:2853]
ENSG00000059915	PSD	5662	pleckstrin and Sec7 domain containing [Source:HGNC Symbol;Acc:HGNC:9507]
ENSG00000064666	CNN2	1265	calponin 2 [Source:HGNC Symbol;Acc:HGNC:2156]
ENSG00000064687	ABCA7	10347	ATP binding cassette subfamily A member 7 [Source:HGNC Symbol;Acc:HGNC:37]
ENSG00000065308	TRAM2	9697	translocation associated membrane protein 2 [Source:HGNC Symbol;Acc:HGNC:16855]
ENSG00000065833	ME1	4199	malic enzyme 1 [Source:HGNC Symbol;Acc:HGNC:6983]
ENSG00000066279	ASPM	259266	abnormal spindle microtubule assembly [Source:HGNC Symbol;Acc:HGNC:19048]
ENSG00000067064	IDI1	3422	isopentenyl-diphosphate delta isomerase 1 [Source:HGNC Symbol;Acc:HGNC:5387]
ENSG00000067836	ROGDI	79641	rogdi homolog [Source:HGNC Symbol;Acc:HGNC:29478]
ENSG00000068137	PLEKHH3	79990	pleckstrin homology, MyTH4 and FERM domain containing H3 [Source:HGNC Symbol;Acc:HGNC:26105]
ENSG00000069667	RORA	6095	RAR related orphan receptor A [Source:HGNC Symbol;Acc:HGNC:10258]
ENSG00000070081	NUCB2	4925	nucleobindin 2 [Source:HGNC Symbol;Acc:HGNC:8044]
ENSG00000070961	ATP2B1	490	ATPase plasma membrane Ca2+ transporting 1 [Source:HGNC Symbol;Acc:HGNC:814]
ENSG00000071282	LMCD1	29995	LIM and cysteine rich domains 1 [Source:HGNC Symbol;Acc:HGNC:6633]
ENSG00000071575	TRIB2	28951	tribbles pseudokinase 2 [Source:HGNC Symbol;Acc:HGNC:30809]
ENSG00000072041	SLC6A15	55117	solute carrier family 6 member 15 [Source:HGNC Symbol;Acc:HGNC:13621]
ENSG00000072163	LIMS2	55679	LIM zinc finger domain containing 2 [Source:HGNC Symbol;Acc:HGNC:16084]
ENSG00000072195	SPEG	10290	SPEG complex locus [Source:HGNC Symbol;Acc:HGNC:16901]
ENSG00000072422	RHOBTB1	9886	Rho related BTB domain containing 1 [Source:HGNC Symbol;Acc:HGNC:18738]
ENSG00000073060	SCARB1	949	scavenger receptor class B member 1 [Source:HGNC Symbol;Acc:HGNC:1664]
ENSG00000073146	MOV10L1	54456	Mov10 RISC complex RNA helicase like 1 [Source:HGNC Symbol;Acc:HGNC:7201]
ENSG00000073756	PTGS2	5743	prostaglandin-endoperoxide synthase 2 [Source:HGNC Symbol;Acc:HGNC:9605]
ENSG00000073910	FRY	10129	FRY microtubule binding protein [Source:HGNC Symbol;Acc:HGNC:20367]
ENSG00000074047	GLI2	2736	GLI family zinc finger 2 [Source:HGNC Symbol;Acc:HGNC:4318]
ENSG00000074181	NOTCH3	4854	notch 3 [Source:HGNC Symbol;Acc:HGNC:7883]
ENSG00000074410	CA12	771	carbonic anhydrase 12 [Source:HGNC Symbol;Acc:HGNC:1371]
ENSG00000074590	NUAK1	9891	NUAK family kinase 1 [Source:HGNC Symbol;Acc:HGNC:14311]
ENSG00000075275	CELSR1	9620	cadherin EGF LAG seven-pass G-type receptor 1 [Source:HGNC Symbol;Acc:HGNC:1850]
ENSG00000075618	FSCN1	6624	fascin actin-bundling protein 1 [Source:HGNC Symbol;Acc:HGNC:11148]
ENSG00000075624	ACTB	60	actin beta [Source:HGNC Symbol;Acc:HGNC:132]
ENSG00000076351	SLC46A1	113235	solute carrier family 46 member 1 [Source:HGNC Symbol;Acc:HGNC:30521]
ENSG00000076706	MCAM	4162	melanoma cell adhesion molecule [Source:HGNC Symbol;Acc:HGNC:6934]
ENSG00000077092	RARB	5915	retinoic acid receptor beta [Source:HGNC Symbol;Acc:HGNC:9865]
ENSG00000077150	NFKB2	4791	nuclear factor kappa B subunit 2 [Source:HGNC Symbol;Acc:HGNC:7795]
ENSG00000078081	LAMP3	27074	lysosomal associated membrane protein 3 [Source:HGNC Symbol;Acc:HGNC:14582]
ENSG00000078401	EDN1	1906	endothelin 1 [Source:HGNC Symbol;Acc:HGNC:3176]
ENSG00000079102	RUNX1T1	862	RUNX1 translocation partner 1 [Source:HGNC Symbol;Acc:HGNC:1535]
ENSG00000079215	SLC1A3	6507	solute carrier family 1 member 3 [Source:HGNC Symbol;Acc:HGNC:10941]
ENSG00000079257	LXN	56925	latexin [Source:HGNC Symbol;Acc:HGNC:13347]
ENSG00000079459	FDFT1	2222	farnesyl-diphosphate farnesyltransferase 1 [Source:HGNC Symbol;Acc:HGNC:3629]
ENSG00000079819	EPB41L2	2037	erythrocyte membrane protein band 4.1 like 2 [Source:HGNC Symbol;Acc:HGNC:3379]
ENSG00000081041	CXCL2	2920	C-X-C motif chemokine ligand 2 [Source:HGNC Symbol;Acc:HGNC:4603]
ENSG00000081148	IMPG2	50939	interphotoreceptor matrix proteoglycan 2 [Source:HGNC Symbol;Acc:HGNC:18362]
ENSG00000081189	MEF2C	4208	myocyte enhancer factor 2C [Source:HGNC Symbol;Acc:HGNC:6996]
ENSG00000081760	AACS	65985	acetoacetyl-CoA synthetase [Source:HGNC Symbol;Acc:HGNC:21298]
ENSG00000081923	ATP8B1	5205	ATPase phospholipid transporting 8B1 [Source:HGNC Symbol;Acc:HGNC:3706]
ENSG00000082996	RNF13	11342	ring finger protein 13 [Source:HGNC Symbol;Acc:HGNC:10057]
ENSG00000084710	EFR3B	22979	EFR3 homolog B [Source:HGNC Symbol;Acc:HGNC:29155]
ENSG00000085117	CD82	3732	CD82 molecule [Source:HGNC Symbol;Acc:HGNC:6210]
ENSG00000085514	PILRA	29992	paired immunoglobin like type 2 receptor alpha [Source:HGNC Symbol;Acc:HGNC:20396]
ENSG00000086619	ERO1B	56605	endoplasmic reticulum oxidoreductase 1 beta [Source:HGNC Symbol;Acc:HGNC:14355]
ENSG00000086991	NOX4	50507	NADPH oxidase 4 [Source:HGNC Symbol;Acc:HGNC:7891]
ENSG00000087085	ACHE	43	acetylcholinesterase (Cartwright blood group) [Source:HGNC Symbol;Acc:HGNC:108]
ENSG00000087303	NID2	22795	nidogen 2 [Source:HGNC Symbol;Acc:HGNC:13389]
ENSG00000088325	TPX2	22974	TPX2, microtubule nucleation factor [Source:HGNC Symbol;Acc:HGNC:1249]
ENSG00000088340	FER1L4		fer-1 like family member 4, pseudogene [Source:HGNC Symbol;Acc:HGNC:15801]
ENSG00000089041	P2RX7	5027	purinergic receptor P2X 7 [Source:HGNC Symbol;Acc:HGNC:8537]
ENSG00000089351	GRAMD1A	57655	GRAM domain containing 1A [Source:HGNC Symbol;Acc:HGNC:29305]
ENSG00000090097	PCBP4	57060	poly(rC) binding protein 4 [Source:HGNC Symbol;Acc:HGNC:8652]
ENSG00000090376	IRAK3	11213	interleukin 1 receptor associated kinase 3 [Source:HGNC Symbol;Acc:HGNC:17020]
ENSG00000091129	NRCAM	4897	neuronal cell adhesion molecule [Source:HGNC Symbol;Acc:HGNC:7994]
ENSG00000092421	SEMA6A	57556	semaphorin 6A [Source:HGNC Symbol;Acc:HGNC:10738]
ENSG00000094804	CDC6	990	cell division cycle 6 [Source:HGNC Symbol;Acc:HGNC:1744]
ENSG00000095209	TMEM38B	55151	transmembrane protein 38B [Source:HGNC Symbol;Acc:HGNC:25535]
ENSG00000095303	PTGS1	5742	prostaglandin-endoperoxide synthase 1 [Source:HGNC Symbol;Acc:HGNC:9604]
ENSG00000095383	TBC1D2	55357	TBC1 domain family member 2 [Source:HGNC Symbol;Acc:HGNC:18026]
ENSG00000095752	IL11	3589	interleukin 11 [Source:HGNC Symbol;Acc:HGNC:5966]
ENSG00000096092	TMEM14A	28978	transmembrane protein 14A [Source:HGNC Symbol;Acc:HGNC:21076]
ENSG00000096968	JAK2	3717	Janus kinase 2 [Source:HGNC Symbol;Acc:HGNC:6192]
ENSG00000097096	SYDE2	84144	synapse defective Rho GTPase homolog 2 [Source:HGNC Symbol;Acc:HGNC:25841]
ENSG00000099194	SCD	6319	stearoyl-CoA desaturase [Source:HGNC Symbol;Acc:HGNC:10571]
ENSG00000099250	NRP1	8829	neuropilin 1 [Source:HGNC Symbol;Acc:HGNC:8004]
ENSG00000099337	KCNK6	9424	potassium two pore domain channel subfamily K member 6 [Source:HGNC Symbol;Acc:HGNC:6281]
ENSG00000099849	RASSF7	8045	Ras association domain family member 7 [Source:HGNC Symbol;Acc:HGNC:1166]
ENSG00000099889	ARVCF	421	armadillo repeat gene deleted in velocardiofacial syndrome [Source:HGNC Symbol;Acc:HGNC:728]
ENSG00000100065	CARD10	29775	caspase recruitment domain family member 10 [Source:HGNC Symbol;Acc:HGNC:16422]
ENSG00000100075	SLC25A1	6576	solute carrier family 25 member 1 [Source:HGNC Symbol;Acc:HGNC:10979]
ENSG00000100100	PIK3IP1	113791	phosphoinositide-3-kinase interacting protein 1 [Source:HGNC Symbol;Acc:HGNC:24942]
ENSG00000100196	KDELR3	11015	KDEL endoplasmic reticulum protein retention receptor 3 [Source:HGNC Symbol;Acc:HGNC:6306]
ENSG00000100234	TIMP3	7078	TIMP metallopeptidase inhibitor 3 [Source:HGNC Symbol;Acc:HGNC:11822]
ENSG00000100321	SYNGR1	9145	synaptogyrin 1 [Source:HGNC Symbol;Acc:HGNC:11498]
ENSG00000100344	PNPLA3	80339	patatin like phospholipase domain containing 3 [Source:HGNC Symbol;Acc:HGNC:18590]
ENSG00000100368	CSF2RB	1439	colony stimulating factor 2 receptor beta common subunit [Source:HGNC Symbol;Acc:HGNC:2436]
ENSG00000100504	PYGL	5836	phosphorylase, glycogen, liver [Source:HGNC Symbol;Acc:HGNC:9725]
ENSG00000100592	DAAM1	23002	dishevelled associated activator of morphogenesis 1 [Source:HGNC Symbol;Acc:HGNC:18142]
ENSG00000100739	BDKRB1	623	bradykinin receptor B1 [Source:HGNC Symbol;Acc:HGNC:1029]
ENSG00000100906	NFKBIA	4792	NFKB inhibitor alpha [Source:HGNC Symbol;Acc:HGNC:7797]
ENSG00000100979	PLTP	5360	phospholipid transfer protein [Source:HGNC Symbol;Acc:HGNC:9093]
ENSG00000101265	RASSF2	9770	Ras association domain family member 2 [Source:HGNC Symbol;Acc:HGNC:9883]
ENSG00000101311	FERMT1	55612	fermitin family member 1 [Source:HGNC Symbol;Acc:HGNC:15889]
ENSG00000101335	MYL9	10398	myosin light chain 9 [Source:HGNC Symbol;Acc:HGNC:15754]
ENSG00000101400	SNTA1	6640	syntrophin alpha 1 [Source:HGNC Symbol;Acc:HGNC:11167]
ENSG00000101670	LIPG	9388	lipase G, endothelial type [Source:HGNC Symbol;Acc:HGNC:6623]
ENSG00000101773	RBBP8	5932	RB binding protein 8, endonuclease [Source:HGNC Symbol;Acc:HGNC:9891]
ENSG00000101825	MXRA5	25878	matrix remodeling associated 5 [Source:HGNC Symbol;Acc:HGNC:7539]
ENSG00000102024	PLS3	5358	plastin 3 [Source:HGNC Symbol;Acc:HGNC:9091]
ENSG00000102057	KCND1	3750	potassium voltage-gated channel subfamily D member 1 [Source:HGNC Symbol;Acc:HGNC:6237]
ENSG00000102096	PIM2	11040	Pim-2 proto-oncogene, serine/threonine kinase [Source:HGNC Symbol;Acc:HGNC:8987]
ENSG00000102174	PHEX	5251	phosphate regulating endopeptidase homolog, X-linked [Source:HGNC Symbol;Acc:HGNC:8918]
ENSG00000102384	CENPI	2491	centromere protein I [Source:HGNC Symbol;Acc:HGNC:3968]
ENSG00000102524	TNFSF13B	10673	tumor necrosis factor superfamily member 13b [Source:HGNC Symbol;Acc:HGNC:11929]
ENSG00000102763	VWA8	23078	von Willebrand factor A domain containing 8 [Source:HGNC Symbol;Acc:HGNC:29071]
ENSG00000102802	MEDAG	84935	mesenteric estrogen dependent adipogenesis [Source:HGNC Symbol;Acc:HGNC:25926]
ENSG00000102804	TSC22D1	8848	TSC22 domain family member 1 [Source:HGNC Symbol;Acc:HGNC:16826]
ENSG00000103034	NDRG4	65009	NDRG family member 4 [Source:HGNC Symbol;Acc:HGNC:14466]
ENSG00000103044	HAS3	3038	hyaluronan synthase 3 [Source:HGNC Symbol;Acc:HGNC:4820]
ENSG00000103145	HCFC1R1	54985	host cell factor C1 regulator 1 [Source:HGNC Symbol;Acc:HGNC:21198]
ENSG00000103196	CRISPLD2	83716	cysteine rich secretory protein LCCL domain containing 2 [Source:HGNC Symbol;Acc:HGNC:25248]
ENSG00000103241	FOXF1	2294	forkhead box F1 [Source:HGNC Symbol;Acc:HGNC:3809]
ENSG00000103449	SALL1	6299	spalt like transcription factor 1 [Source:HGNC Symbol;Acc:HGNC:10524]
ENSG00000103485	QPRT	23475	quinolinate phosphoribosyltransferase [Source:HGNC Symbol;Acc:HGNC:9755]
ENSG00000103489	XYLT1	64131	xylosyltransferase 1 [Source:HGNC Symbol;Acc:HGNC:15516]
ENSG00000103742	IGDCC4	57722	immunoglobulin superfamily DCC subclass member 4 [Source:HGNC Symbol;Acc:HGNC:13770]
ENSG00000103888	CEMIP	57214	cell migration inducing hyaluronan binding protein [Source:HGNC Symbol;Acc:HGNC:29213]
ENSG00000104081	BMF	90427	Bcl2 modifying factor [Source:HGNC Symbol;Acc:HGNC:24132]
ENSG00000104312	RIPK2	8767	receptor interacting serine/threonine kinase 2 [Source:HGNC Symbol;Acc:HGNC:10020]
ENSG00000104356	POP1	10940	POP1 homolog, ribonuclease P/MRP subunit [Source:HGNC Symbol;Acc:HGNC:30129]
ENSG00000104368	PLAT	5327	plasminogen activator, tissue type [Source:HGNC Symbol;Acc:HGNC:9051]
ENSG00000104415	WISP1	8840	WNT1 inducible signaling pathway protein 1 [Source:HGNC Symbol;Acc:HGNC:12769]
ENSG00000104549	SQLE	6713	squalene epoxidase [Source:HGNC Symbol;Acc:HGNC:11279]
ENSG00000104635	SLC39A14	23516	solute carrier family 39 member 14 [Source:HGNC Symbol;Acc:HGNC:20858]
ENSG00000104884	ERCC2	2068	ERCC excision repair 2, TFIIH core complex helicase subunit [Source:HGNC Symbol;Acc:HGNC:3434]
ENSG00000105339	DENND3	22898	DENN domain containing 3 [Source:HGNC Symbol;Acc:HGNC:29134]
ENSG00000105514	RAB3D	9545	RAB3D, member RAS oncogene family [Source:HGNC Symbol;Acc:HGNC:9779]
ENSG00000105649	RAB3A	5864	RAB3A, member RAS oncogene family [Source:HGNC Symbol;Acc:HGNC:9777]
ENSG00000105655	ISYNA1	51477	inositol-3-phosphate synthase 1 [Source:HGNC Symbol;Acc:HGNC:29821]
ENSG00000105711	SCN1B	6324	sodium voltage-gated channel beta subunit 1 [Source:HGNC Symbol;Acc:HGNC:10586]
ENSG00000105792	CFAP69	79846	cilia and flagella associated protein 69 [Source:HGNC Symbol;Acc:HGNC:26107]
ENSG00000105835	NAMPT	10135	nicotinamide phosphoribosyltransferase [Source:HGNC Symbol;Acc:HGNC:30092]
ENSG00000105963	ADAP1	11033	ArfGAP with dual PH domains 1 [Source:HGNC Symbol;Acc:HGNC:16486]
ENSG00000106236	NPTX2	4885	neuronal pentraxin 2 [Source:HGNC Symbol;Acc:HGNC:7953]
ENSG00000106483	SFRP4	6424	secreted frizzled related protein 4 [Source:HGNC Symbol;Acc:HGNC:10778]
ENSG00000106484	MEST	4232	mesoderm specific transcript [Source:HGNC Symbol;Acc:HGNC:7028]
ENSG00000106538	RARRES2	5919	retinoic acid receptor responder 2 [Source:HGNC Symbol;Acc:HGNC:9868]
ENSG00000106688	SLC1A1	6505	solute carrier family 1 member 1 [Source:HGNC Symbol;Acc:HGNC:10939]
ENSG00000106772	PRUNE2	158471	prune homolog 2 [Source:HGNC Symbol;Acc:HGNC:25209]
ENSG00000107104	KANK1	23189	KN motif and ankyrin repeat domains 1 [Source:HGNC Symbol;Acc:HGNC:19309]
ENSG00000107249	GLIS3	169792	GLIS family zinc finger 3 [Source:HGNC Symbol;Acc:HGNC:28510]
ENSG00000107317	PTGDS	5730	prostaglandin D2 synthase [Source:HGNC Symbol;Acc:HGNC:9592]
ENSG00000107438	PDLIM1	9124	PDZ and LIM domain 1 [Source:HGNC Symbol;Acc:HGNC:2067]
ENSG00000107562	CXCL12	6387	C-X-C motif chemokine ligand 12 [Source:HGNC Symbol;Acc:HGNC:10672]
ENSG00000107736	CDH23	64072	cadherin related 23 [Source:HGNC Symbol;Acc:HGNC:13733]
ENSG00000107738	C10orf54	64115	chromosome 10 open reading frame 54 [Source:HGNC Symbol;Acc:HGNC:30085]
ENSG00000107798	LIPA	3988	lipase A, lysosomal acid type [Source:HGNC Symbol;Acc:HGNC:6617]
ENSG00000107984	DKK1	22943	dickkopf WNT signaling pathway inhibitor 1 [Source:HGNC Symbol;Acc:HGNC:2891]
ENSG00000108342	CSF3	1440	colony stimulating factor 3 [Source:HGNC Symbol;Acc:HGNC:2438]
ENSG00000108551	RASD1	51655	ras related dexamethasone induced 1 [Source:HGNC Symbol;Acc:HGNC:15828]
ENSG00000108576	SLC6A4	6532	solute carrier family 6 member 4 [Source:HGNC Symbol;Acc:HGNC:11050]
ENSG00000108688	CCL7	6354	C-C motif chemokine ligand 7 [Source:HGNC Symbol;Acc:HGNC:10634]
ENSG00000108821	COL1A1	1277	collagen type I alpha 1 chain [Source:HGNC Symbol;Acc:HGNC:2197]
ENSG00000108846	ABCC3	8714	ATP binding cassette subfamily C member 3 [Source:HGNC Symbol;Acc:HGNC:54]
ENSG00000109066	TMEM104	54868	transmembrane protein 104 [Source:HGNC Symbol;Acc:HGNC:25984]
ENSG00000109084	TMEM97	27346	transmembrane protein 97 [Source:HGNC Symbol;Acc:HGNC:28106]
ENSG00000109107	ALDOC	230	aldolase, fructose-bisphosphate C [Source:HGNC Symbol;Acc:HGNC:418]
ENSG00000109572	CLCN3	1182	chloride voltage-gated channel 3 [Source:HGNC Symbol;Acc:HGNC:2021]
ENSG00000109667	SLC2A9	56606	solute carrier family 2 member 9 [Source:HGNC Symbol;Acc:HGNC:13446]
ENSG00000109861	CTSC	1075	cathepsin C [Source:HGNC Symbol;Acc:HGNC:2528]
ENSG00000109929	SC5D	6309	sterol-C5-desaturase [Source:HGNC Symbol;Acc:HGNC:10547]
ENSG00000110237	ARHGEF17	9828	Rho guanine nucleotide exchange factor 17 [Source:HGNC Symbol;Acc:HGNC:21726]
ENSG00000110436	SLC1A2	6506	solute carrier family 1 member 2 [Source:HGNC Symbol;Acc:HGNC:10940]
ENSG00000110799	VWF	7450	von Willebrand factor [Source:HGNC Symbol;Acc:HGNC:12726]
ENSG00000110906	KCTD10	83892	potassium channel tetramerization domain containing 10 [Source:HGNC Symbol;Acc:HGNC:23236]
ENSG00000110921	MVK	4598	mevalonate kinase [Source:HGNC Symbol;Acc:HGNC:7530]
ENSG00000110944	IL23A	51561	interleukin 23 subunit alpha [Source:HGNC Symbol;Acc:HGNC:15488]
ENSG00000111057	KRT18	3875	keratin 18 [Source:HGNC Symbol;Acc:HGNC:6430]
ENSG00000111087	GLI1	2735	GLI family zinc finger 1 [Source:HGNC Symbol;Acc:HGNC:4317]
ENSG00000111206	FOXM1	2305	forkhead box M1 [Source:HGNC Symbol;Acc:HGNC:3818]
ENSG00000111266	DUSP16	80824	dual specificity phosphatase 16 [Source:HGNC Symbol;Acc:HGNC:17909]
ENSG00000111341	MGP	4256	matrix Gla protein [Source:HGNC Symbol;Acc:HGNC:7060]
ENSG00000111348	ARHGDIB	397	Rho GDP dissociation inhibitor beta [Source:HGNC Symbol;Acc:HGNC:679]
ENSG00000111801	BTN3A3	10384	butyrophilin subfamily 3 member A3 [Source:HGNC Symbol;Acc:HGNC:1140]
ENSG00000111863	ADTRP	84830	androgen dependent TFPI regulating protein [Source:HGNC Symbol;Acc:HGNC:21214]
ENSG00000111885	MAN1A1	4121	mannosidase alpha class 1A member 1 [Source:HGNC Symbol;Acc:HGNC:6821]
ENSG00000112137	PHACTR1	221692	phosphatase and actin regulator 1 [Source:HGNC Symbol;Acc:HGNC:20990]
ENSG00000112182	BACH2	60468	BTB domain and CNC homolog 2 [Source:HGNC Symbol;Acc:HGNC:14078]
ENSG00000112319	EYA4	2070	EYA transcriptional coactivator and phosphatase 4 [Source:HGNC Symbol;Acc:HGNC:3522]
ENSG00000112414	ADGRG6	57211	adhesion G protein-coupled receptor G6 [Source:HGNC Symbol;Acc:HGNC:13841]
ENSG00000112419	PHACTR2	9749	phosphatase and actin regulator 2 [Source:HGNC Symbol;Acc:HGNC:20956]
ENSG00000112715	VEGFA	7422	vascular endothelial growth factor A [Source:HGNC Symbol;Acc:HGNC:12680]
ENSG00000112972	HMGCS1	3157	3-hydroxy-3-methylglutaryl-CoA synthase 1 [Source:HGNC Symbol;Acc:HGNC:5007]
ENSG00000112984	KIF20A	10112	kinesin family member 20A [Source:HGNC Symbol;Acc:HGNC:9787]
ENSG00000113070	HBEGF	1839	heparin binding EGF like growth factor [Source:HGNC Symbol;Acc:HGNC:3059]
ENSG00000113140	SPARC	6678	secreted protein acidic and cysteine rich [Source:HGNC Symbol;Acc:HGNC:11219]
ENSG00000113161	HMGCR	3156	3-hydroxy-3-methylglutaryl-CoA reductase [Source:HGNC Symbol;Acc:HGNC:5006]
ENSG00000113361	CDH6	1004	cadherin 6 [Source:HGNC Symbol;Acc:HGNC:1765]
ENSG00000113448	PDE4D	5144	phosphodiesterase 4D [Source:HGNC Symbol;Acc:HGNC:8783]
ENSG00000113532	ST8SIA4	7903	ST8 alpha-N-acetyl-neuraminide alpha-2,8-sialyltransferase 4 [Source:HGNC Symbol;Acc:HGNC:10871]
ENSG00000113555	PCDH12	51294	protocadherin 12 [Source:HGNC Symbol;Acc:HGNC:8657]
ENSG00000113811	SELENOK	58515	selenoprotein K [Source:HGNC Symbol;Acc:HGNC:30394]
ENSG00000114019	AMOTL2	51421	angiomotin like 2 [Source:HGNC Symbol;Acc:HGNC:17812]
ENSG00000114115	RBP1	5947	retinol binding protein 1 [Source:HGNC Symbol;Acc:HGNC:9919]
ENSG00000114251	WNT5A	7474	Wnt family member 5A [Source:HGNC Symbol;Acc:HGNC:12784]
ENSG00000114268	PFKFB4	5210	6-phosphofructo-2-kinase/fructose-2,6-biphosphatase 4 [Source:HGNC Symbol;Acc:HGNC:8875]
ENSG00000114270	COL7A1	1294	collagen type VII alpha 1 chain [Source:HGNC Symbol;Acc:HGNC:2214]
ENSG00000114315	HES1	3280	hes family bHLH transcription factor 1 [Source:HGNC Symbol;Acc:HGNC:5192]
ENSG00000114757	PEX5L	51555	peroxisomal biogenesis factor 5 like [Source:HGNC Symbol;Acc:HGNC:30024]
ENSG00000114812	VIPR1	7433	vasoactive intestinal peptide receptor 1 [Source:HGNC Symbol;Acc:HGNC:12694]
ENSG00000114923	SLC4A3	6508	solute carrier family 4 member 3 [Source:HGNC Symbol;Acc:HGNC:11029]
ENSG00000115008	IL1A	3552	interleukin 1 alpha [Source:HGNC Symbol;Acc:HGNC:5991]
ENSG00000115009	CCL20	6364	C-C motif chemokine ligand 20 [Source:HGNC Symbol;Acc:HGNC:10619]
ENSG00000115129	TP53I3	9540	tumor protein p53 inducible protein 3 [Source:HGNC Symbol;Acc:HGNC:19373]
ENSG00000115137	DNAJC27	51277	DnaJ heat shock protein family (Hsp40) member C27 [Source:HGNC Symbol;Acc:HGNC:30290]
ENSG00000115183	TANC1	85461	tetratricopeptide repeat, ankyrin repeat and coiled-coil containing 1 [Source:HGNC Symbol;Acc:HGNC:29364]
ENSG00000115232	ITGA4	3676	integrin subunit alpha 4 [Source:HGNC Symbol;Acc:HGNC:6140]
ENSG00000115252	PDE1A	5136	phosphodiesterase 1A [Source:HGNC Symbol;Acc:HGNC:8774]
ENSG00000115267	IFIH1	64135	interferon induced with helicase C domain 1 [Source:HGNC Symbol;Acc:HGNC:18873]
ENSG00000115271	GCA	25801	grancalcin [Source:HGNC Symbol;Acc:HGNC:15990]
ENSG00000115380	EFEMP1	2202	EGF containing fibulin like extracellular matrix protein 1 [Source:HGNC Symbol;Acc:HGNC:3218]
ENSG00000115525	ST3GAL5	8869	ST3 beta-galactoside alpha-2,3-sialyltransferase 5 [Source:HGNC Symbol;Acc:HGNC:10872]
ENSG00000115604	IL18R1	8809	interleukin 18 receptor 1 [Source:HGNC Symbol;Acc:HGNC:5988]
ENSG00000115641	FHL2	2274	four and a half LIM domains 2 [Source:HGNC Symbol;Acc:HGNC:3703]
ENSG00000115828	QPCT	25797	glutaminyl-peptide cyclotransferase [Source:HGNC Symbol;Acc:HGNC:9753]
ENSG00000115896	PLCL1	5334	phospholipase C like 1 [Source:HGNC Symbol;Acc:HGNC:9063]
ENSG00000115919	KYNU	8942	kynureninase [Source:HGNC Symbol;Acc:HGNC:6469]
ENSG00000115963	RND3	390	Rho family GTPase 3 [Source:HGNC Symbol;Acc:HGNC:671]
ENSG00000116133	DHCR24	1718	24-dehydrocholesterol reductase [Source:HGNC Symbol;Acc:HGNC:2859]
ENSG00000116183	PAPPA2	60676	pappalysin 2 [Source:HGNC Symbol;Acc:HGNC:14615]
ENSG00000116701	NCF2	4688	neutrophil cytosolic factor 2 [Source:HGNC Symbol;Acc:HGNC:7661]
ENSG00000116990	MYCL	4610	v-myc avian myelocytomatosis viral oncogene lung carcinoma derived homolog [Source:HGNC Symbol;Acc:HGNC:7555]
ENSG00000117152	RGS4	5999	regulator of G-protein signaling 4 [Source:HGNC Symbol;Acc:HGNC:10000]
ENSG00000117318	ID3	3399	inhibitor of DNA binding 3, HLH protein [Source:HGNC Symbol;Acc:HGNC:5362]
ENSG00000117394	SLC2A1	6513	solute carrier family 2 member 1 [Source:HGNC Symbol;Acc:HGNC:11005]
ENSG00000117479	SLC19A2	10560	solute carrier family 19 member 2 [Source:HGNC Symbol;Acc:HGNC:10938]
ENSG00000117519	CNN3	1266	calponin 3 [Source:HGNC Symbol;Acc:HGNC:2157]
ENSG00000117594	HSD11B1	3290	hydroxysteroid 11-beta dehydrogenase 1 [Source:HGNC Symbol;Acc:HGNC:5208]
ENSG00000117602	RCAN3	11123	RCAN family member 3 [Source:HGNC Symbol;Acc:HGNC:3042]
ENSG00000117632	STMN1	3925	stathmin 1 [Source:HGNC Symbol;Acc:HGNC:6510]
ENSG00000117643	MAN1C1	57134	mannosidase alpha class 1C member 1 [Source:HGNC Symbol;Acc:HGNC:19080]
ENSG00000117707	PROX1	5629	prospero homeobox 1 [Source:HGNC Symbol;Acc:HGNC:9459]
ENSG00000117724	CENPF	1063	centromere protein F [Source:HGNC Symbol;Acc:HGNC:1857]
ENSG00000117791	MARC2	54996	mitochondrial amidoxime reducing component 2 [Source:HGNC Symbol;Acc:HGNC:26064]
ENSG00000118257	NRP2	8828	neuropilin 2 [Source:HGNC Symbol;Acc:HGNC:8005]
ENSG00000118263	KLF7	8609	Kruppel like factor 7 [Source:HGNC Symbol;Acc:HGNC:6350]
ENSG00000118523	CTGF	1490	connective tissue growth factor [Source:HGNC Symbol;Acc:HGNC:2500]
ENSG00000118707	TGIF2	60436	TGFB induced factor homeobox 2 [Source:HGNC Symbol;Acc:HGNC:15764]
ENSG00000118849	RARRES1	5918	retinoic acid receptor responder 1 [Source:HGNC Symbol;Acc:HGNC:9867]
ENSG00000118898	PPL	5493	periplakin [Source:HGNC Symbol;Acc:HGNC:9273]
ENSG00000119139	TJP2	9414	tight junction protein 2 [Source:HGNC Symbol;Acc:HGNC:11828]
ENSG00000119280	C1orf198	84886	chromosome 1 open reading frame 198 [Source:HGNC Symbol;Acc:HGNC:25900]
ENSG00000119408	NEK6	10783	NIMA related kinase 6 [Source:HGNC Symbol;Acc:HGNC:7749]
ENSG00000119508	NR4A3	8013	nuclear receptor subfamily 4 group A member 3 [Source:HGNC Symbol;Acc:HGNC:7982]
ENSG00000119640	ACYP1	97	acylphosphatase 1 [Source:HGNC Symbol;Acc:HGNC:179]
ENSG00000119714	GPR68	8111	G protein-coupled receptor 68 [Source:HGNC Symbol;Acc:HGNC:4519]
ENSG00000120129	DUSP1	1843	dual specificity phosphatase 1 [Source:HGNC Symbol;Acc:HGNC:3064]
ENSG00000120149	MSX2	4488	msh homeobox 2 [Source:HGNC Symbol;Acc:HGNC:7392]
ENSG00000120217	CD274	29126	CD274 molecule [Source:HGNC Symbol;Acc:HGNC:17635]
ENSG00000120279	MYCT1	80177	myc target 1 [Source:HGNC Symbol;Acc:HGNC:23172]
ENSG00000120437	ACAT2	39	acetyl-CoA acetyltransferase 2 [Source:HGNC Symbol;Acc:HGNC:94]
ENSG00000120549	KIAA1217	56243	KIAA1217 [Source:HGNC Symbol;Acc:HGNC:25428]
ENSG00000120693	SMAD9	4093	SMAD family member 9 [Source:HGNC Symbol;Acc:HGNC:6774]
ENSG00000120708	TGFBI	7045	transforming growth factor beta induced [Source:HGNC Symbol;Acc:HGNC:11771]
ENSG00000120820	GLT8D2	83468	glycosyltransferase 8 domain containing 2 [Source:HGNC Symbol;Acc:HGNC:24890]
ENSG00000120833	SOCS2	8835	suppressor of cytokine signaling 2 [Source:HGNC Symbol;Acc:HGNC:19382]
ENSG00000120899	PTK2B	2185	protein tyrosine kinase 2 beta [Source:HGNC Symbol;Acc:HGNC:9612]
ENSG00000120913	PDLIM2	64236	PDZ and LIM domain 2 [Source:HGNC Symbol;Acc:HGNC:13992]
ENSG00000121005	CRISPLD1	83690	cysteine rich secretory protein LCCL domain containing 1 [Source:HGNC Symbol;Acc:HGNC:18206]
ENSG00000121281	ADCY7	113	adenylate cyclase 7 [Source:HGNC Symbol;Acc:HGNC:238]
ENSG00000121361	KCNJ8	3764	potassium voltage-gated channel subfamily J member 8 [Source:HGNC Symbol;Acc:HGNC:6269]
ENSG00000121440	PDZRN3	23024	PDZ domain containing ring finger 3 [Source:HGNC Symbol;Acc:HGNC:17704]
ENSG00000121552	CSTA	1475	cystatin A [Source:HGNC Symbol;Acc:HGNC:2481]
ENSG00000121577	POPDC2	64091	popeye domain containing 2 [Source:HGNC Symbol;Acc:HGNC:17648]
ENSG00000121743	GJA3	2700	gap junction protein alpha 3 [Source:HGNC Symbol;Acc:HGNC:4277]
ENSG00000121769	FABP3	2170	fatty acid binding protein 3 [Source:HGNC Symbol;Acc:HGNC:3557]
ENSG00000122359	ANXA11	311	annexin A11 [Source:HGNC Symbol;Acc:HGNC:535]
ENSG00000122420	PTGFR	5737	prostaglandin F receptor [Source:HGNC Symbol;Acc:HGNC:9600]
ENSG00000122641	INHBA	3624	inhibin beta A subunit [Source:HGNC Symbol;Acc:HGNC:6066]
ENSG00000122870	BICC1	80114	BicC family RNA binding protein 1 [Source:HGNC Symbol;Acc:HGNC:19351]
ENSG00000122966	CIT	11113	citron rho-interacting serine/threonine kinase [Source:HGNC Symbol;Acc:HGNC:1985]
ENSG00000123095	BHLHE41	79365	basic helix-loop-helix family member e41 [Source:HGNC Symbol;Acc:HGNC:16617]
ENSG00000123179	EBPL	84650	emopamil binding protein like [Source:HGNC Symbol;Acc:HGNC:18061]
ENSG00000123358	NR4A1	3164	nuclear receptor subfamily 4 group A member 1 [Source:HGNC Symbol;Acc:HGNC:7980]
ENSG00000123610	TNFAIP6	7130	TNF alpha induced protein 6 [Source:HGNC Symbol;Acc:HGNC:11898]
ENSG00000123689	G0S2	50486	G0/G1 switch 2 [Source:HGNC Symbol;Acc:HGNC:30229]
ENSG00000123892	RAB38	23682	RAB38, member RAS oncogene family [Source:HGNC Symbol;Acc:HGNC:9776]
ENSG00000124145	SDC4	6385	syndecan 4 [Source:HGNC Symbol;Acc:HGNC:10661]
ENSG00000124216	SNAI1	6615	snail family transcriptional repressor 1 [Source:HGNC Symbol;Acc:HGNC:11128]
ENSG00000124343	XG	7499	Xg blood group [Source:HGNC Symbol;Acc:HGNC:12806]
ENSG00000124575	HIST1H1D	3007	histone cluster 1 H1 family member d [Source:HGNC Symbol;Acc:HGNC:4717]
ENSG00000124610	HIST1H1A	3024	histone cluster 1 H1 family member a [Source:HGNC Symbol;Acc:HGNC:4715]
ENSG00000124813	RUNX2	860	runt related transcription factor 2 [Source:HGNC Symbol;Acc:HGNC:10472]
ENSG00000124942	AHNAK	79026	AHNAK nucleoprotein [Source:HGNC Symbol;Acc:HGNC:347]
ENSG00000125148	MT2A	4502	metallothionein 2A [Source:HGNC Symbol;Acc:HGNC:7406]
ENSG00000125347	IRF1	3659	interferon regulatory factor 1 [Source:HGNC Symbol;Acc:HGNC:6116]
ENSG00000125354	SEPT6	23157	septin 6 [Source:HGNC Symbol;Acc:HGNC:15848]
ENSG00000125378	BMP4	652	bone morphogenetic protein 4 [Source:HGNC Symbol;Acc:HGNC:1071]
ENSG00000125538	IL1B	3553	interleukin 1 beta [Source:HGNC Symbol;Acc:HGNC:5992]
ENSG00000125618	PAX8	7849	paired box 8 [Source:HGNC Symbol;Acc:HGNC:8622]
ENSG00000125637	PSD4	23550	pleckstrin and Sec7 domain containing 4 [Source:HGNC Symbol;Acc:HGNC:19096]
ENSG00000125648	SLC25A23	79085	solute carrier family 25 member 23 [Source:HGNC Symbol;Acc:HGNC:19375]
ENSG00000125657	TNFSF9	8744	tumor necrosis factor superfamily member 9 [Source:HGNC Symbol;Acc:HGNC:11939]
ENSG00000125675	GRIA3	2892	glutamate ionotropic receptor AMPA type subunit 3 [Source:HGNC Symbol;Acc:HGNC:4573]
ENSG00000125735	TNFSF14	8740	tumor necrosis factor superfamily member 14 [Source:HGNC Symbol;Acc:HGNC:11930]
ENSG00000125845	BMP2	650	bone morphogenetic protein 2 [Source:HGNC Symbol;Acc:HGNC:1069]
ENSG00000125968	ID1	3397	inhibitor of DNA binding 1, HLH protein [Source:HGNC Symbol;Acc:HGNC:5360]
ENSG00000126785	RHOJ	57381	ras homolog family member J [Source:HGNC Symbol;Acc:HGNC:688]
ENSG00000126822	PLEKHG3	26030	pleckstrin homology and RhoGEF domain containing G3 [Source:HGNC Symbol;Acc:HGNC:20364]
ENSG00000126882	FAM78A	286336	family with sequence similarity 78 member A [Source:HGNC Symbol;Acc:HGNC:25465]
ENSG00000127124	HIVEP3	59269	human immunodeficiency virus type I enhancer binding protein 3 [Source:HGNC Symbol;Acc:HGNC:13561]
ENSG00000127329	PTPRB	5787	protein tyrosine phosphatase, receptor type B [Source:HGNC Symbol;Acc:HGNC:9665]
ENSG00000127585	FBXL16	146330	F-box and leucine rich repeat protein 16 [Source:HGNC Symbol;Acc:HGNC:14150]
ENSG00000128284	APOL3	80833	apolipoprotein L3 [Source:HGNC Symbol;Acc:HGNC:14868]
ENSG00000128342	LIF	3976	leukemia inhibitory factor [Source:HGNC Symbol;Acc:HGNC:6596]
ENSG00000128512	DOCK4	9732	dedicator of cytokinesis 4 [Source:HGNC Symbol;Acc:HGNC:19192]
ENSG00000128590	DNAJB9	4189	DnaJ heat shock protein family (Hsp40) member B9 [Source:HGNC Symbol;Acc:HGNC:6968]
ENSG00000128591	FLNC	2318	filamin C [Source:HGNC Symbol;Acc:HGNC:3756]
ENSG00000128602	SMO	6608	smoothened, frizzled class receptor [Source:HGNC Symbol;Acc:HGNC:11119]
ENSG00000129009	ISLR	3671	immunoglobulin superfamily containing leucine rich repeat [Source:HGNC Symbol;Acc:HGNC:6133]
ENSG00000129028	THAP10	56906	THAP domain containing 10 [Source:HGNC Symbol;Acc:HGNC:23193]
ENSG00000129474	AJUBA	84962	ajuba LIM protein [Source:HGNC Symbol;Acc:HGNC:20250]
ENSG00000130066	SAT1	6303	spermidine/spermine N1-acetyltransferase 1 [Source:HGNC Symbol;Acc:HGNC:10540]
ENSG00000130147	SH3BP4	23677	SH3 domain binding protein 4 [Source:HGNC Symbol;Acc:HGNC:10826]
ENSG00000130203	APOE	348	apolipoprotein E [Source:HGNC Symbol;Acc:HGNC:613]
ENSG00000130402	ACTN4	81	actinin alpha 4 [Source:HGNC Symbol;Acc:HGNC:166]
ENSG00000130487	KLHDC7B	113730	kelch domain containing 7B [Source:HGNC Symbol;Acc:HGNC:25145]
ENSG00000130775	THEMIS2	9473	thymocyte selection associated family member 2 [Source:HGNC Symbol;Acc:HGNC:16839]
ENSG00000130956	HABP4	22927	hyaluronan binding protein 4 [Source:HGNC Symbol;Acc:HGNC:17062]
ENSG00000130962	PRRG1	5638	proline rich and Gla domain 1 [Source:HGNC Symbol;Acc:HGNC:9469]
ENSG00000131069	ACSS2	55902	acyl-CoA synthetase short-chain family member 2 [Source:HGNC Symbol;Acc:HGNC:15814]
ENSG00000131188	PRR7	80758	proline rich 7, synaptic [Source:HGNC Symbol;Acc:HGNC:28130]
ENSG00000131459	GFPT2	9945	glutamine-fructose-6-phosphate transaminase 2 [Source:HGNC Symbol;Acc:HGNC:4242]
ENSG00000131473	ACLY	47	ATP citrate lyase [Source:HGNC Symbol;Acc:HGNC:115]
ENSG00000131634	TMEM204	79652	transmembrane protein 204 [Source:HGNC Symbol;Acc:HGNC:14158]
ENSG00000131669	NINJ1	4814	ninjurin 1 [Source:HGNC Symbol;Acc:HGNC:7824]
ENSG00000131747	TOP2A	7153	topoisomerase (DNA) II alpha [Source:HGNC Symbol;Acc:HGNC:11989]
ENSG00000131979	GCH1	2643	GTP cyclohydrolase 1 [Source:HGNC Symbol;Acc:HGNC:4193]
ENSG00000132196	HSD17B7	51478	hydroxysteroid 17-beta dehydrogenase 7 [Source:HGNC Symbol;Acc:HGNC:5215]
ENSG00000132326	PER2	8864	period circadian clock 2 [Source:HGNC Symbol;Acc:HGNC:8846]
ENSG00000132429	POPDC3	64208	popeye domain containing 3 [Source:HGNC Symbol;Acc:HGNC:17649]
ENSG00000132563	REEP2	51308	receptor accessory protein 2 [Source:HGNC Symbol;Acc:HGNC:17975]
ENSG00000133026	MYH10	4628	myosin heavy chain 10 [Source:HGNC Symbol;Acc:HGNC:7568]
ENSG00000133048	CHI3L1	1116	chitinase 3 like 1 [Source:HGNC Symbol;Acc:HGNC:1932]
ENSG00000133056	PIK3C2B	5287	phosphatidylinositol-4-phosphate 3-kinase catalytic subunit type 2 beta [Source:HGNC Symbol;Acc:HGNC:8972]
ENSG00000133069	TMCC2	9911	transmembrane and coiled-coil domain family 2 [Source:HGNC Symbol;Acc:HGNC:24239]
ENSG00000133110	POSTN	10631	periostin [Source:HGNC Symbol;Acc:HGNC:16953]
ENSG00000133805	AMPD3	272	adenosine monophosphate deaminase 3 [Source:HGNC Symbol;Acc:HGNC:470]
ENSG00000133816	MICAL2	9645	microtubule associated monooxygenase, calponin and LIM domain containing 2 [Source:HGNC Symbol;Acc:HGNC:24693]
ENSG00000133935	C14orf1	11161	chromosome 14 open reading frame 1 [Source:HGNC Symbol;Acc:HGNC:1187]
ENSG00000134070	IRAK2	3656	interleukin 1 receptor associated kinase 2 [Source:HGNC Symbol;Acc:HGNC:6113]
ENSG00000134107	BHLHE40	8553	basic helix-loop-helix family member e40 [Source:HGNC Symbol;Acc:HGNC:1046]
ENSG00000134259	NGF	4803	nerve growth factor [Source:HGNC Symbol;Acc:HGNC:7808]
ENSG00000134291	TMEM106C	79022	transmembrane protein 106C [Source:HGNC Symbol;Acc:HGNC:28775]
ENSG00000134321	RSAD2	91543	radical S-adenosyl methionine domain containing 2 [Source:HGNC Symbol;Acc:HGNC:30908]
ENSG00000134324	LPIN1	23175	lipin 1 [Source:HGNC Symbol;Acc:HGNC:13345]
ENSG00000134326	CMPK2	129607	cytidine/uridine monophosphate kinase 2 [Source:HGNC Symbol;Acc:HGNC:27015]
ENSG00000134343	ANO3	63982	anoctamin 3 [Source:HGNC Symbol;Acc:HGNC:14004]
ENSG00000134470	IL15RA	3601	interleukin 15 receptor subunit alpha [Source:HGNC Symbol;Acc:HGNC:5978]
ENSG00000134532	SOX5	6660	SRY-box 5 [Source:HGNC Symbol;Acc:HGNC:11201]
ENSG00000134594	RAB33A	9363	RAB33A, member RAS oncogene family [Source:HGNC Symbol;Acc:HGNC:9773]
ENSG00000134627	PIWIL4	143689	piwi like RNA-mediated gene silencing 4 [Source:HGNC Symbol;Acc:HGNC:18444]
ENSG00000134769	DTNA	1837	dystrobrevin alpha [Source:HGNC Symbol;Acc:HGNC:3057]
ENSG00000134802	SLC43A3	29015	solute carrier family 43 member 3 [Source:HGNC Symbol;Acc:HGNC:17466]
ENSG00000134824	FADS2	9415	fatty acid desaturase 2 [Source:HGNC Symbol;Acc:HGNC:3575]
ENSG00000135046	ANXA1	301	annexin A1 [Source:HGNC Symbol;Acc:HGNC:533]
ENSG00000135047	CTSL	1514	cathepsin L [Source:HGNC Symbol;Acc:HGNC:2537]
ENSG00000135074	ADAM19	8728	ADAM metallopeptidase domain 19 [Source:HGNC Symbol;Acc:HGNC:197]
ENSG00000135083	CCNJL	79616	cyclin J like [Source:HGNC Symbol;Acc:HGNC:25876]
ENSG00000135114	OASL	8638	2'-5'-oligoadenylate synthetase like [Source:HGNC Symbol;Acc:HGNC:8090]
ENSG00000135119	RNFT2	84900	ring finger protein, transmembrane 2 [Source:HGNC Symbol;Acc:HGNC:25905]
ENSG00000135241	PNPLA8	50640	patatin like phospholipase domain containing 8 [Source:HGNC Symbol;Acc:HGNC:28900]
ENSG00000135424	ITGA7	3679	integrin subunit alpha 7 [Source:HGNC Symbol;Acc:HGNC:6143]
ENSG00000135437	RDH5	5959	retinol dehydrogenase 5 [Source:HGNC Symbol;Acc:HGNC:9940]
ENSG00000135480	KRT7	3855	keratin 7 [Source:HGNC Symbol;Acc:HGNC:6445]
ENSG00000135525	MAP7	9053	microtubule associated protein 7 [Source:HGNC Symbol;Acc:HGNC:6869]
ENSG00000135541	AHI1	54806	Abelson helper integration site 1 [Source:HGNC Symbol;Acc:HGNC:21575]
ENSG00000135604	STX11	8676	syntaxin 11 [Source:HGNC Symbol;Acc:HGNC:11429]
ENSG00000135643	KCNMB4	27345	potassium calcium-activated channel subfamily M regulatory beta subunit 4 [Source:HGNC Symbol;Acc:HGNC:6289]
ENSG00000135678	CPM	1368	carboxypeptidase M [Source:HGNC Symbol;Acc:HGNC:2311]
ENSG00000135917	SLC19A3	80704	solute carrier family 19 member 3 [Source:HGNC Symbol;Acc:HGNC:16266]
ENSG00000135931	ARMC9	80210	armadillo repeat containing 9 [Source:HGNC Symbol;Acc:HGNC:20730]
ENSG00000135976	ANKRD36	375248	ankyrin repeat domain 36 [Source:HGNC Symbol;Acc:HGNC:24079]
ENSG00000136002	ARHGEF4	50649	Rho guanine nucleotide exchange factor 4 [Source:HGNC Symbol;Acc:HGNC:684]
ENSG00000136068	FLNB	2317	filamin B [Source:HGNC Symbol;Acc:HGNC:3755]
ENSG00000136111	TBC1D4	9882	TBC1 domain family member 4 [Source:HGNC Symbol;Acc:HGNC:19165]
ENSG00000136114	THSD1	55901	thrombospondin type 1 domain containing 1 [Source:HGNC Symbol;Acc:HGNC:17754]
ENSG00000136141	LRCH1	23143	leucine rich repeats and calponin homology domain containing 1 [Source:HGNC Symbol;Acc:HGNC:20309]
ENSG00000136153	LMO7	4008	LIM domain 7 [Source:HGNC Symbol;Acc:HGNC:6646]
ENSG00000136205	TNS3	64759	tensin 3 [Source:HGNC Symbol;Acc:HGNC:21616]
ENSG00000136244	IL6	3569	interleukin 6 [Source:HGNC Symbol;Acc:HGNC:6018]
ENSG00000136274	NACAD	23148	NAC alpha domain containing [Source:HGNC Symbol;Acc:HGNC:22196]
ENSG00000136383	ALPK3	57538	alpha kinase 3 [Source:HGNC Symbol;Acc:HGNC:17574]
ENSG00000136514	RTP4	64108	receptor transporter protein 4 [Source:HGNC Symbol;Acc:HGNC:23992]
ENSG00000136689	IL1RN	3557	interleukin 1 receptor antagonist [Source:HGNC Symbol;Acc:HGNC:6000]
ENSG00000136770	DNAJC1	64215	DnaJ heat shock protein family (Hsp40) member C1 [Source:HGNC Symbol;Acc:HGNC:20090]
ENSG00000136859	ANGPTL2	23452	angiopoietin like 2 [Source:HGNC Symbol;Acc:HGNC:490]
ENSG00000136999	NOV	4856	nephroblastoma overexpressed [Source:HGNC Symbol;Acc:HGNC:7885]
ENSG00000137103	TMEM8B	51754	transmembrane protein 8B [Source:HGNC Symbol;Acc:HGNC:21427]
ENSG00000137193	PIM1	5292	Pim-1 proto-oncogene, serine/threonine kinase [Source:HGNC Symbol;Acc:HGNC:8986]
ENSG00000137267	TUBB2A	7280	tubulin beta 2A class IIa [Source:HGNC Symbol;Acc:HGNC:12412]
ENSG00000137331	IER3	8870	immediate early response 3 [Source:HGNC Symbol;Acc:HGNC:5392]
ENSG00000137393	RNF144B	255488	ring finger protein 144B [Source:HGNC Symbol;Acc:HGNC:21578]
ENSG00000137462	TLR2	7097	toll like receptor 2 [Source:HGNC Symbol;Acc:HGNC:11848]
ENSG00000137491	SLCO2B1	11309	solute carrier organic anion transporter family member 2B1 [Source:HGNC Symbol;Acc:HGNC:10962]
ENSG00000137501	SYTL2	54843	synaptotagmin like 2 [Source:HGNC Symbol;Acc:HGNC:15585]
ENSG00000137801	THBS1	7057	thrombospondin 1 [Source:HGNC Symbol;Acc:HGNC:11785]
ENSG00000137819	PAQR5	54852	progestin and adipoQ receptor family member 5 [Source:HGNC Symbol;Acc:HGNC:29645]
ENSG00000137821	LRRC49	54839	leucine rich repeat containing 49 [Source:HGNC Symbol;Acc:HGNC:25965]
ENSG00000138061	CYP1B1	1545	cytochrome P450 family 1 subfamily B member 1 [Source:HGNC Symbol;Acc:HGNC:2597]
ENSG00000138131	LOXL4	84171	lysyl oxidase like 4 [Source:HGNC Symbol;Acc:HGNC:17171]
ENSG00000138336	TET1	80312	tet methylcytosine dioxygenase 1 [Source:HGNC Symbol;Acc:HGNC:29484]
ENSG00000138356	AOX1	316	aldehyde oxidase 1 [Source:HGNC Symbol;Acc:HGNC:553]
ENSG00000138378	STAT4	6775	signal transducer and activator of transcription 4 [Source:HGNC Symbol;Acc:HGNC:11365]
ENSG00000138413	IDH1	3417	isocitrate dehydrogenase (NADP(+)) 1, cytosolic [Source:HGNC Symbol;Acc:HGNC:5382]
ENSG00000138449	SLC40A1	30061	solute carrier family 40 member 1 [Source:HGNC Symbol;Acc:HGNC:10909]
ENSG00000138646	HERC5	51191	HECT and RLD domain containing E3 ubiquitin protein ligase 5 [Source:HGNC Symbol;Acc:HGNC:24368]
ENSG00000138650	PCDH10	57575	protocadherin 10 [Source:HGNC Symbol;Acc:HGNC:13404]
ENSG00000138660	AP1AR	55435	adaptor related protein complex 1 associated regulatory protein [Source:HGNC Symbol;Acc:HGNC:28808]
ENSG00000138669	PRKG2	5593	protein kinase, cGMP-dependent, type II [Source:HGNC Symbol;Acc:HGNC:9416]
ENSG00000138685	FGF2	2247	fibroblast growth factor 2 [Source:HGNC Symbol;Acc:HGNC:3676]
ENSG00000138696	BMPR1B	658	bone morphogenetic protein receptor type 1B [Source:HGNC Symbol;Acc:HGNC:1077]
ENSG00000138735	PDE5A	8654	phosphodiesterase 5A [Source:HGNC Symbol;Acc:HGNC:8784]
ENSG00000138759	FRAS1	80144	Fraser extracellular matrix complex subunit 1 [Source:HGNC Symbol;Acc:HGNC:19185]
ENSG00000138821	SLC39A8	64116	solute carrier family 39 member 8 [Source:HGNC Symbol;Acc:HGNC:20862]
ENSG00000138835	RGS3	5998	regulator of G-protein signaling 3 [Source:HGNC Symbol;Acc:HGNC:9999]
ENSG00000138944	KIAA1644	85352	KIAA1644 [Source:HGNC Symbol;Acc:HGNC:29335]
ENSG00000139132	FGD4	121512	FYVE, RhoGEF and PH domain containing 4 [Source:HGNC Symbol;Acc:HGNC:19125]
ENSG00000139318	DUSP6	1848	dual specificity phosphatase 6 [Source:HGNC Symbol;Acc:HGNC:3072]
ENSG00000139364	TMEM132B	114795	transmembrane protein 132B [Source:HGNC Symbol;Acc:HGNC:29397]
ENSG00000139428	MMAB	326625	methylmalonic aciduria (cobalamin deficiency) cblB type [Source:HGNC Symbol;Acc:HGNC:19331]
ENSG00000139597	N4BP2L1	90634	NEDD4 binding protein 2 like 1 [Source:HGNC Symbol;Acc:HGNC:25037]
ENSG00000139618	BRCA2	675	BRCA2, DNA repair associated [Source:HGNC Symbol;Acc:HGNC:1101]
ENSG00000139734	DIAPH3	81624	diaphanous related formin 3 [Source:HGNC Symbol;Acc:HGNC:15480]
ENSG00000139880	CDH24	64403	cadherin 24 [Source:HGNC Symbol;Acc:HGNC:14265]
ENSG00000139926	FRMD6	122786	FERM domain containing 6 [Source:HGNC Symbol;Acc:HGNC:19839]
ENSG00000140092	FBLN5	10516	fibulin 5 [Source:HGNC Symbol;Acc:HGNC:3602]
ENSG00000140403	DNAJA4	55466	DnaJ heat shock protein family (Hsp40) member A4 [Source:HGNC Symbol;Acc:HGNC:14885]
ENSG00000140406	MESDC1	59274	mesoderm development candidate 1 [Source:HGNC Symbol;Acc:HGNC:13519]
ENSG00000140416	TPM1	7168	tropomyosin 1 (alpha) [Source:HGNC Symbol;Acc:HGNC:12010]
ENSG00000140538	NTRK3	4916	neurotrophic receptor tyrosine kinase 3 [Source:HGNC Symbol;Acc:HGNC:8033]
ENSG00000140873	ADAMTS18	170692	ADAM metallopeptidase with thrombospondin type 1 motif 18 [Source:HGNC Symbol;Acc:HGNC:17110]
ENSG00000141527	CARD14	79092	caspase recruitment domain family member 14 [Source:HGNC Symbol;Acc:HGNC:16446]
ENSG00000141540	TTYH2	94015	tweety family member 2 [Source:HGNC Symbol;Acc:HGNC:13877]
ENSG00000141682	PMAIP1	5366	phorbol-12-myristate-13-acetate-induced protein 1 [Source:HGNC Symbol;Acc:HGNC:9108]
ENSG00000142611	PRDM16	63976	PR/SET domain 16 [Source:HGNC Symbol;Acc:HGNC:14000]
ENSG00000142627	EPHA2	1969	EPH receptor A2 [Source:HGNC Symbol;Acc:HGNC:3386]
ENSG00000142798	HSPG2	3339	heparan sulfate proteoglycan 2 [Source:HGNC Symbol;Acc:HGNC:5273]
ENSG00000142871	CYR61	3491	cysteine rich angiogenic inducer 61 [Source:HGNC Symbol;Acc:HGNC:2654]
ENSG00000142949	PTPRF	5792	protein tyrosine phosphatase, receptor type F [Source:HGNC Symbol;Acc:HGNC:9670]
ENSG00000143126	CELSR2	1952	cadherin EGF LAG seven-pass G-type receptor 2 [Source:HGNC Symbol;Acc:HGNC:3231]
ENSG00000143127	ITGA10	8515	integrin subunit alpha 10 [Source:HGNC Symbol;Acc:HGNC:6135]
ENSG00000143320	CRABP2	1382	cellular retinoic acid binding protein 2 [Source:HGNC Symbol;Acc:HGNC:2339]
ENSG00000143355	LHX9	56956	LIM homeobox 9 [Source:HGNC Symbol;Acc:HGNC:14222]
ENSG00000143469	SYT14	255928	synaptotagmin 14 [Source:HGNC Symbol;Acc:HGNC:23143]
ENSG00000143479	DYRK3	8444	dual specificity tyrosine phosphorylation regulated kinase 3 [Source:HGNC Symbol;Acc:HGNC:3094]
ENSG00000143498	TAF1A	9015	TATA-box binding protein associated factor, RNA polymerase I subunit A [Source:HGNC Symbol;Acc:HGNC:11532]
ENSG00000143631	FLG	2312	filaggrin [Source:HGNC Symbol;Acc:HGNC:3748]
ENSG00000143845	ETNK2	55224	ethanolamine kinase 2 [Source:HGNC Symbol;Acc:HGNC:25575]
ENSG00000143867	OSR1	130497	odd-skipped related transciption factor 1 [Source:HGNC Symbol;Acc:HGNC:8111]
ENSG00000143878	RHOB	388	ras homolog family member B [Source:HGNC Symbol;Acc:HGNC:668]
ENSG00000143995	MEIS1	4211	Meis homeobox 1 [Source:HGNC Symbol;Acc:HGNC:7000]
ENSG00000144476	ACKR3	57007	atypical chemokine receptor 3 [Source:HGNC Symbol;Acc:HGNC:23692]
ENSG00000144485	HES6	55502	hes family bHLH transcription factor 6 [Source:HGNC Symbol;Acc:HGNC:18254]
ENSG00000144583	MARCH4	57574	membrane associated ring-CH-type finger 4 [Source:HGNC Symbol;Acc:HGNC:29269]
ENSG00000144712	CAND2	23066	cullin associated and neddylation dissociated 2 (putative) [Source:HGNC Symbol;Acc:HGNC:30689]
ENSG00000144821	MYH15	22989	myosin heavy chain 15 [Source:HGNC Symbol;Acc:HGNC:31073]
ENSG00000144837	PLA1A	51365	phospholipase A1 member A [Source:HGNC Symbol;Acc:HGNC:17661]
ENSG00000144891	AGTR1	185	angiotensin II receptor type 1 [Source:HGNC Symbol;Acc:HGNC:336]
ENSG00000145506	NKD2	85409	naked cuticle homolog 2 [Source:HGNC Symbol;Acc:HGNC:17046]
ENSG00000145555	MYO10	4651	myosin X [Source:HGNC Symbol;Acc:HGNC:7593]
ENSG00000145632	PLK2	10769	polo like kinase 2 [Source:HGNC Symbol;Acc:HGNC:19699]
ENSG00000145681	HAPLN1	1404	hyaluronan and proteoglycan link protein 1 [Source:HGNC Symbol;Acc:HGNC:2380]
ENSG00000145777	TSLP	85480	thymic stromal lymphopoietin [Source:HGNC Symbol;Acc:HGNC:30743]
ENSG00000145860	RNF145	153830	ring finger protein 145 [Source:HGNC Symbol;Acc:HGNC:20853]
ENSG00000145911	N4BP3	23138	NEDD4 binding protein 3 [Source:HGNC Symbol;Acc:HGNC:29852]
ENSG00000146122	DAAM2	23500	dishevelled associated activator of morphogenesis 2 [Source:HGNC Symbol;Acc:HGNC:18143]
ENSG00000146374	RSPO3	84870	R-spondin 3 [Source:HGNC Symbol;Acc:HGNC:20866]
ENSG00000146376	ARHGAP18	93663	Rho GTPase activating protein 18 [Source:HGNC Symbol;Acc:HGNC:21035]
ENSG00000146592	CREB5	9586	cAMP responsive element binding protein 5 [Source:HGNC Symbol;Acc:HGNC:16844]
ENSG00000146733	PSPH	5723	phosphoserine phosphatase [Source:HGNC Symbol;Acc:HGNC:9577]
ENSG00000147100	SLC16A2	6567	solute carrier family 16 member 2 [Source:HGNC Symbol;Acc:HGNC:10923]
ENSG00000147155	EBP	10682	emopamil binding protein (sterol isomerase) [Source:HGNC Symbol;Acc:HGNC:3133]
ENSG00000147383	NSDHL	50814	NAD(P) dependent steroid dehydrogenase-like [Source:HGNC Symbol;Acc:HGNC:13398]
ENSG00000147394	ZNF185	7739	zinc finger protein 185 (LIM domain) [Source:HGNC Symbol;Acc:HGNC:12976]
ENSG00000147408	CSGALNACT1	55790	chondroitin sulfate N-acetylgalactosaminyltransferase 1 [Source:HGNC Symbol;Acc:HGNC:24290]
ENSG00000147465	STAR	6770	steroidogenic acute regulatory protein [Source:HGNC Symbol;Acc:HGNC:11359]
ENSG00000147894	C9orf72	203228	chromosome 9 open reading frame 72 [Source:HGNC Symbol;Acc:HGNC:28337]
ENSG00000148288	GBGT1	26301	globoside alpha-1,3-N-acetylgalactosaminyltransferase 1 [Source:HGNC Symbol;Acc:HGNC:20460]
ENSG00000148344	PTGES	9536	prostaglandin E synthase [Source:HGNC Symbol;Acc:HGNC:9599]
ENSG00000148426	PROSER2	254427	proline and serine rich 2 [Source:HGNC Symbol;Acc:HGNC:23728]
ENSG00000148773	MKI67	4288	marker of proliferation Ki-67 [Source:HGNC Symbol;Acc:HGNC:7107]
ENSG00000149084	HSD17B12	51144	hydroxysteroid 17-beta dehydrogenase 12 [Source:HGNC Symbol;Acc:HGNC:18646]
ENSG00000149380	P4HA3	283208	prolyl 4-hydroxylase subunit alpha 3 [Source:HGNC Symbol;Acc:HGNC:30135]
ENSG00000149485	FADS1	3992	fatty acid desaturase 1 [Source:HGNC Symbol;Acc:HGNC:3574]
ENSG00000149577	SIDT2	51092	SID1 transmembrane family member 2 [Source:HGNC Symbol;Acc:HGNC:24272]
ENSG00000149582	TMEM25	84866	transmembrane protein 25 [Source:HGNC Symbol;Acc:HGNC:25890]
ENSG00000149591	TAGLN	6876	transgelin [Source:HGNC Symbol;Acc:HGNC:11553]
ENSG00000149809	TM7SF2	7108	transmembrane 7 superfamily member 2 [Source:HGNC Symbol;Acc:HGNC:11863]
ENSG00000149968	MMP3	4314	matrix metallopeptidase 3 [Source:HGNC Symbol;Acc:HGNC:7173]
ENSG00000150394	CDH8	1006	cadherin 8 [Source:HGNC Symbol;Acc:HGNC:1767]
ENSG00000150551	LYPD1	116372	LY6/PLAUR domain containing 1 [Source:HGNC Symbol;Acc:HGNC:28431]
ENSG00000150687	PRSS23	11098	protease, serine 23 [Source:HGNC Symbol;Acc:HGNC:14370]
ENSG00000150764	DIXDC1	85458	DIX domain containing 1 [Source:HGNC Symbol;Acc:HGNC:23695]
ENSG00000150768	DLAT	1737	dihydrolipoamide S-acetyltransferase [Source:HGNC Symbol;Acc:HGNC:2896]
ENSG00000150938	CRIM1	51232	cysteine rich transmembrane BMP regulator 1 [Source:HGNC Symbol;Acc:HGNC:2359]
ENSG00000151276	MAGI1	9223	membrane associated guanylate kinase, WW and PDZ domain containing 1 [Source:HGNC Symbol;Acc:HGNC:946]
ENSG00000151287	TEX30	93081	testis expressed 30 [Source:HGNC Symbol;Acc:HGNC:25188]
ENSG00000151388	ADAMTS12	81792	ADAM metallopeptidase with thrombospondin type 1 motif 12 [Source:HGNC Symbol;Acc:HGNC:14605]
ENSG00000151458	ANKRD50	57182	ankyrin repeat domain 50 [Source:HGNC Symbol;Acc:HGNC:29223]
ENSG00000151617	EDNRA	1909	endothelin receptor type A [Source:HGNC Symbol;Acc:HGNC:3179]
ENSG00000151729	SLC25A4	291	solute carrier family 25 member 4 [Source:HGNC Symbol;Acc:HGNC:10990]
ENSG00000151778	SERP2	387923	stress associated endoplasmic reticulum protein family member 2 [Source:HGNC Symbol;Acc:HGNC:20607]
ENSG00000152049	KCNE4	23704	potassium voltage-gated channel subfamily E regulatory subunit 4 [Source:HGNC Symbol;Acc:HGNC:6244]
ENSG00000152465	NMT2	9397	N-myristoyltransferase 2 [Source:HGNC Symbol;Acc:HGNC:7858]
ENSG00000152484	USP12	219333	ubiquitin specific peptidase 12 [Source:HGNC Symbol;Acc:HGNC:20485]
ENSG00000152503	TRIM36	55521	tripartite motif containing 36 [Source:HGNC Symbol;Acc:HGNC:16280]
ENSG00000152689	RASGRP3	25780	RAS guanyl releasing protein 3 [Source:HGNC Symbol;Acc:HGNC:14545]
ENSG00000152782	PANK1	53354	pantothenate kinase 1 [Source:HGNC Symbol;Acc:HGNC:8598]
ENSG00000152926	ZNF117	51351	zinc finger protein 117 [Source:HGNC Symbol;Acc:HGNC:12897]
ENSG00000153071	DAB2	1601	DAB2, clathrin adaptor protein [Source:HGNC Symbol;Acc:HGNC:2662]
ENSG00000153132	CLGN	1047	calmegin [Source:HGNC Symbol;Acc:HGNC:2060]
ENSG00000153234	NR4A2	4929	nuclear receptor subfamily 4 group A member 2 [Source:HGNC Symbol;Acc:HGNC:7981]
ENSG00000153294	ADGRF4	221393	adhesion G protein-coupled receptor F4 [Source:HGNC Symbol;Acc:HGNC:19011]
ENSG00000153721	CNKSR3	154043	CNKSR family member 3 [Source:HGNC Symbol;Acc:HGNC:23034]
ENSG00000153823	PID1	55022	phosphotyrosine interaction domain containing 1 [Source:HGNC Symbol;Acc:HGNC:26084]
ENSG00000153904	DDAH1	23576	dimethylarginine dimethylaminohydrolase 1 [Source:HGNC Symbol;Acc:HGNC:2715]
ENSG00000153993	SEMA3D	223117	semaphorin 3D [Source:HGNC Symbol;Acc:HGNC:10726]
ENSG00000154027	AK5	26289	adenylate kinase 5 [Source:HGNC Symbol;Acc:HGNC:365]
ENSG00000154040	CABYR	26256	calcium binding tyrosine phosphorylation regulated [Source:HGNC Symbol;Acc:HGNC:15569]
ENSG00000154102	C16orf74	404550	chromosome 16 open reading frame 74 [Source:HGNC Symbol;Acc:HGNC:23362]
ENSG00000154133	ROBO4	54538	roundabout guidance receptor 4 [Source:HGNC Symbol;Acc:HGNC:17985]
ENSG00000154146	NRGN	4900	neurogranin [Source:HGNC Symbol;Acc:HGNC:8000]
ENSG00000154175	ABI3BP	25890	ABI family member 3 binding protein [Source:HGNC Symbol;Acc:HGNC:17265]
ENSG00000154319	FAM167A	83648	family with sequence similarity 167 member A [Source:HGNC Symbol;Acc:HGNC:15549]
ENSG00000154451	GBP5	115362	guanylate binding protein 5 [Source:HGNC Symbol;Acc:HGNC:19895]
ENSG00000154556	SORBS2	8470	sorbin and SH3 domain containing 2 [Source:HGNC Symbol;Acc:HGNC:24098]
ENSG00000154640	BTG3	10950	BTG anti-proliferation factor 3 [Source:HGNC Symbol;Acc:HGNC:1132]
ENSG00000154654	NCAM2	4685	neural cell adhesion molecule 2 [Source:HGNC Symbol;Acc:HGNC:7657]
ENSG00000154678	PDE1C	5137	phosphodiesterase 1C [Source:HGNC Symbol;Acc:HGNC:8776]
ENSG00000154721	JAM2	58494	junctional adhesion molecule 2 [Source:HGNC Symbol;Acc:HGNC:14686]
ENSG00000154734	ADAMTS1	9510	ADAM metallopeptidase with thrombospondin type 1 motif 1 [Source:HGNC Symbol;Acc:HGNC:217]
ENSG00000154736	ADAMTS5	11096	ADAM metallopeptidase with thrombospondin type 1 motif 5 [Source:HGNC Symbol;Acc:HGNC:221]
ENSG00000155090	KLF10	7071	Kruppel like factor 10 [Source:HGNC Symbol;Acc:HGNC:11810]
ENSG00000155158	TTC39B	158219	tetratricopeptide repeat domain 39B [Source:HGNC Symbol;Acc:HGNC:23704]
ENSG00000155304	HSPA13	6782	heat shock protein family A (Hsp70) member 13 [Source:HGNC Symbol;Acc:HGNC:11375]
ENSG00000155324	GRAMD3	65983	GRAM domain containing 3 [Source:HGNC Symbol;Acc:HGNC:24911]
ENSG00000155760	FZD7	8324	frizzled class receptor 7 [Source:HGNC Symbol;Acc:HGNC:4045]
ENSG00000155792	DEPTOR	64798	DEP domain containing MTOR-interacting protein [Source:HGNC Symbol;Acc:HGNC:22953]
ENSG00000155961	RAB39B	116442	RAB39B, member RAS oncogene family [Source:HGNC Symbol;Acc:HGNC:16499]
ENSG00000156113	KCNMA1	3778	potassium calcium-activated channel subfamily M alpha 1 [Source:HGNC Symbol;Acc:HGNC:6284]
ENSG00000156453	PCDH1	5097	protocadherin 1 [Source:HGNC Symbol;Acc:HGNC:8655]
ENSG00000156466	GDF6	392255	growth differentiation factor 6 [Source:HGNC Symbol;Acc:HGNC:4221]
ENSG00000156675	RAB11FIP1	80223	RAB11 family interacting protein 1 [Source:HGNC Symbol;Acc:HGNC:30265]
ENSG00000156687	UNC5D	137970	unc-5 netrin receptor D [Source:HGNC Symbol;Acc:HGNC:18634]
ENSG00000157111	TMEM171	134285	transmembrane protein 171 [Source:HGNC Symbol;Acc:HGNC:27031]
ENSG00000157214	STEAP2	261729	STEAP2 metalloreductase [Source:HGNC Symbol;Acc:HGNC:17885]
ENSG00000157456	CCNB2	9133	cyclin B2 [Source:HGNC Symbol;Acc:HGNC:1580]
ENSG00000157514	TSC22D3	1831	TSC22 domain family member 3 [Source:HGNC Symbol;Acc:HGNC:3051]
ENSG00000157551	KCNJ15	3772	potassium voltage-gated channel subfamily J member 15 [Source:HGNC Symbol;Acc:HGNC:6261]
ENSG00000157613	CREB3L1	90993	cAMP responsive element binding protein 3 like 1 [Source:HGNC Symbol;Acc:HGNC:18856]
ENSG00000157827	FMNL2	114793	formin like 2 [Source:HGNC Symbol;Acc:HGNC:18267]
ENSG00000158270	COLEC12	81035	collectin subfamily member 12 [Source:HGNC Symbol;Acc:HGNC:16016]
ENSG00000158286	RNF207	388591	ring finger protein 207 [Source:HGNC Symbol;Acc:HGNC:32947]
ENSG00000158555	GDPD5	81544	glycerophosphodiester phosphodiesterase domain containing 5 [Source:HGNC Symbol;Acc:HGNC:28804]
ENSG00000158813	EDA	1896	ectodysplasin A [Source:HGNC Symbol;Acc:HGNC:3157]
ENSG00000158859	ADAMTS4	9507	ADAM metallopeptidase with thrombospondin type 1 motif 4 [Source:HGNC Symbol;Acc:HGNC:220]
ENSG00000159164	SV2A	9900	synaptic vesicle glycoprotein 2A [Source:HGNC Symbol;Acc:HGNC:20566]
ENSG00000159167	STC1	6781	stanniocalcin 1 [Source:HGNC Symbol;Acc:HGNC:11373]
ENSG00000159200	RCAN1	1827	regulator of calcineurin 1 [Source:HGNC Symbol;Acc:HGNC:3040]
ENSG00000159261	CLDN14	23562	claudin 14 [Source:HGNC Symbol;Acc:HGNC:2035]
ENSG00000159399	HK2	3099	hexokinase 2 [Source:HGNC Symbol;Acc:HGNC:4923]
ENSG00000159674	SPON2	10417	spondin 2 [Source:HGNC Symbol;Acc:HGNC:11253]
ENSG00000160013	PTGIR	5739	prostaglandin I2 (prostacyclin) receptor (IP) [Source:HGNC Symbol;Acc:HGNC:9602]
ENSG00000160179	ABCG1	9619	ATP binding cassette subfamily G member 1 [Source:HGNC Symbol;Acc:HGNC:73]
ENSG00000160447	PKN3	29941	protein kinase N3 [Source:HGNC Symbol;Acc:HGNC:17999]
ENSG00000160678	S100A1	6271	S100 calcium binding protein A1 [Source:HGNC Symbol;Acc:HGNC:10486]
ENSG00000160752	FDPS	2224	farnesyl diphosphate synthase [Source:HGNC Symbol;Acc:HGNC:3631]
ENSG00000160796	NBEAL2	23218	neurobeachin like 2 [Source:HGNC Symbol;Acc:HGNC:31928]
ENSG00000160867	FGFR4	2264	fibroblast growth factor receptor 4 [Source:HGNC Symbol;Acc:HGNC:3691]
ENSG00000161682	FAM171A2	284069	family with sequence similarity 171 member A2 [Source:HGNC Symbol;Acc:HGNC:30480]
ENSG00000161912	ADCY10P1	221442	adenylate cyclase 10, soluble pseudogene 1 [Source:HGNC Symbol;Acc:HGNC:44143]
ENSG00000162139	NEU3	10825	neuraminidase 3 [Source:HGNC Symbol;Acc:HGNC:7760]
ENSG00000162390	ACOT11	26027	acyl-CoA thioesterase 11 [Source:HGNC Symbol;Acc:HGNC:18156]
ENSG00000162407	PLPP3	8613	phospholipid phosphatase 3 [Source:HGNC Symbol;Acc:HGNC:9229]
ENSG00000162415	ZSWIM5	57643	zinc finger SWIM-type containing 5 [Source:HGNC Symbol;Acc:HGNC:29299]
ENSG00000162426	SLC45A1	50651	solute carrier family 45 member 1 [Source:HGNC Symbol;Acc:HGNC:17939]
ENSG00000162458	FBLIM1	54751	filamin binding LIM protein 1 [Source:HGNC Symbol;Acc:HGNC:24686]
ENSG00000162490	DRAXIN	374946	dorsal inhibitory axon guidance protein [Source:HGNC Symbol;Acc:HGNC:25054]
ENSG00000162493	PDPN	10630	podoplanin [Source:HGNC Symbol;Acc:HGNC:29602]
ENSG00000162496	DHRS3	9249	dehydrogenase/reductase 3 [Source:HGNC Symbol;Acc:HGNC:17693]
ENSG00000162551	ALPL	249	alkaline phosphatase, liver/bone/kidney [Source:HGNC Symbol;Acc:HGNC:438]
ENSG00000162614	NEXN	91624	nexilin F-actin binding protein [Source:HGNC Symbol;Acc:HGNC:29557]
ENSG00000162654	GBP4	115361	guanylate binding protein 4 [Source:HGNC Symbol;Acc:HGNC:20480]
ENSG00000162692	VCAM1	7412	vascular cell adhesion molecule 1 [Source:HGNC Symbol;Acc:HGNC:12663]
ENSG00000162738	VANGL2	57216	VANGL planar cell polarity protein 2 [Source:HGNC Symbol;Acc:HGNC:15511]
ENSG00000162772	ATF3	467	activating transcription factor 3 [Source:HGNC Symbol;Acc:HGNC:785]
ENSG00000162817	C1orf115	79762	chromosome 1 open reading frame 115 [Source:HGNC Symbol;Acc:HGNC:25873]
ENSG00000162849	KIF26B	55083	kinesin family member 26B [Source:HGNC Symbol;Acc:HGNC:25484]
ENSG00000162892	IL24	11009	interleukin 24 [Source:HGNC Symbol;Acc:HGNC:11346]
ENSG00000163040	CCDC74A	90557	coiled-coil domain containing 74A [Source:HGNC Symbol;Acc:HGNC:25197]
ENSG00000163064	EN1	2019	engrailed homeobox 1 [Source:HGNC Symbol;Acc:HGNC:3342]
ENSG00000163110	PDLIM5	10611	PDZ and LIM domain 5 [Source:HGNC Symbol;Acc:HGNC:17468]
ENSG00000163131	CTSS	1520	cathepsin S [Source:HGNC Symbol;Acc:HGNC:2545]
ENSG00000163293	NIPAL1	152519	NIPA like domain containing 1 [Source:HGNC Symbol;Acc:HGNC:27194]
ENSG00000163347	CLDN1	9076	claudin 1 [Source:HGNC Symbol;Acc:HGNC:2032]
ENSG00000163435	ELF3	1999	E74 like ETS transcription factor 3 [Source:HGNC Symbol;Acc:HGNC:3318]
ENSG00000163531	NFASC	23114	neurofascin [Source:HGNC Symbol;Acc:HGNC:29866]
ENSG00000163545	NUAK2	81788	NUAK family kinase 2 [Source:HGNC Symbol;Acc:HGNC:29558]
ENSG00000163590	PPM1L	151742	protein phosphatase, Mg2+/Mn2+ dependent 1L [Source:HGNC Symbol;Acc:HGNC:16381]
ENSG00000163638	ADAMTS9	56999	ADAM metallopeptidase with thrombospondin type 1 motif 9 [Source:HGNC Symbol;Acc:HGNC:13202]
ENSG00000163660	CCNL1	57018	cyclin L1 [Source:HGNC Symbol;Acc:HGNC:20569]
ENSG00000163734	CXCL3	2921	C-X-C motif chemokine ligand 3 [Source:HGNC Symbol;Acc:HGNC:4604]
ENSG00000163735	CXCL5	6374	C-X-C motif chemokine ligand 5 [Source:HGNC Symbol;Acc:HGNC:10642]
ENSG00000163738	MTHFD2L	441024	methylenetetrahydrofolate dehydrogenase (NADP+ dependent) 2-like [Source:HGNC Symbol;Acc:HGNC:31865]
ENSG00000163739	CXCL1	2919	C-X-C motif chemokine ligand 1 [Source:HGNC Symbol;Acc:HGNC:4602]
ENSG00000163814	CDCP1	64866	CUB domain containing protein 1 [Source:HGNC Symbol;Acc:HGNC:24357]
ENSG00000164056	SPRY1	10252	sprouty RTK signaling antagonist 1 [Source:HGNC Symbol;Acc:HGNC:11269]
ENSG00000164124	TMEM144	55314	transmembrane protein 144 [Source:HGNC Symbol;Acc:HGNC:25633]
ENSG00000164125	FAM198B	51313	family with sequence similarity 198 member B [Source:HGNC Symbol;Acc:HGNC:25312]
ENSG00000164136	IL15	3600	interleukin 15 [Source:HGNC Symbol;Acc:HGNC:5977]
ENSG00000164142	FAM160A1	729830	family with sequence similarity 160 member A1 [Source:HGNC Symbol;Acc:HGNC:34237]
ENSG00000164161	HHIP	64399	hedgehog interacting protein [Source:HGNC Symbol;Acc:HGNC:14866]
ENSG00000164181	ELOVL7	79993	ELOVL fatty acid elongase 7 [Source:HGNC Symbol;Acc:HGNC:26292]
ENSG00000164236	ANKRD33B	651746	ankyrin repeat domain 33B [Source:HGNC Symbol;Acc:HGNC:35240]
ENSG00000164237	CMBL	134147	carboxymethylenebutenolidase homolog [Source:HGNC Symbol;Acc:HGNC:25090]
ENSG00000164283	ESM1	11082	endothelial cell specific molecule 1 [Source:HGNC Symbol;Acc:HGNC:3466]
ENSG00000164292	RHOBTB3	22836	Rho related BTB domain containing 3 [Source:HGNC Symbol;Acc:HGNC:18757]
ENSG00000164309	CMYA5	202333	cardiomyopathy associated 5 [Source:HGNC Symbol;Acc:HGNC:14305]
ENSG00000164318	EGFLAM	133584	EGF like, fibronectin type III and laminin G domains [Source:HGNC Symbol;Acc:HGNC:26810]
ENSG00000164330	EBF1	1879	early B-cell factor 1 [Source:HGNC Symbol;Acc:HGNC:3126]
ENSG00000164400	CSF2	1437	colony stimulating factor 2 [Source:HGNC Symbol;Acc:HGNC:2434]
ENSG00000164442	CITED2	10370	Cbp/p300 interacting transactivator with Glu/Asp rich carboxy-terminal domain 2 [Source:HGNC Symbol;Acc:HGNC:1987]
ENSG00000164619	BMPER	168667	BMP binding endothelial regulator [Source:HGNC Symbol;Acc:HGNC:24154]
ENSG00000164638	SLC29A4	222962	solute carrier family 29 member 4 [Source:HGNC Symbol;Acc:HGNC:23097]
ENSG00000164683	HEY1	23462	hes related family bHLH transcription factor with YRPW motif 1 [Source:HGNC Symbol;Acc:HGNC:4880]
ENSG00000164741	DLC1	10395	DLC1 Rho GTPase activating protein [Source:HGNC Symbol;Acc:HGNC:2897]
ENSG00000164761	TNFRSF11B	4982	TNF receptor superfamily member 11b [Source:HGNC Symbol;Acc:HGNC:11909]
ENSG00000164823	OSGIN2	734	oxidative stress induced growth inhibitor family member 2 [Source:HGNC Symbol;Acc:HGNC:1355]
ENSG00000164850	GPER1	2852	G protein-coupled estrogen receptor 1 [Source:HGNC Symbol;Acc:HGNC:4485]
ENSG00000164877	MICALL2	79778	MICAL like 2 [Source:HGNC Symbol;Acc:HGNC:29672]
ENSG00000164949	GEM	2669	GTP binding protein overexpressed in skeletal muscle [Source:HGNC Symbol;Acc:HGNC:4234]
ENSG00000164976	KIAA1161	57462	KIAA1161 [Source:HGNC Symbol;Acc:HGNC:19918]
ENSG00000165029	ABCA1	19	ATP binding cassette subfamily A member 1 [Source:HGNC Symbol;Acc:HGNC:29]
ENSG00000165121
ENSG00000165124	SVEP1	79987	sushi, von Willebrand factor type A, EGF and pentraxin domain containing 1 [Source:HGNC Symbol;Acc:HGNC:15985]
ENSG00000165434	PGM2L1	283209	phosphoglucomutase 2 like 1 [Source:HGNC Symbol;Acc:HGNC:20898]
ENSG00000165474	GJB2	2706	gap junction protein beta 2 [Source:HGNC Symbol;Acc:HGNC:4284]
ENSG00000165495	PKNOX2	63876	PBX/knotted 1 homeobox 2 [Source:HGNC Symbol;Acc:HGNC:16714]
ENSG00000165507	C10orf10	11067	chromosome 10 open reading frame 10 [Source:HGNC Symbol;Acc:HGNC:23355]
ENSG00000165617	DACT1	51339	dishevelled binding antagonist of beta catenin 1 [Source:HGNC Symbol;Acc:HGNC:17748]
ENSG00000165644	COMTD1	118881	catechol-O-methyltransferase domain containing 1 [Source:HGNC Symbol;Acc:HGNC:26309]
ENSG00000165716	FAM69B	138311	family with sequence similarity 69 member B [Source:HGNC Symbol;Acc:HGNC:28290]
ENSG00000165795	NDRG2	57447	NDRG family member 2 [Source:HGNC Symbol;Acc:HGNC:14460]
ENSG00000166073	GPR176	11245	G protein-coupled receptor 176 [Source:HGNC Symbol;Acc:HGNC:32370]
ENSG00000166106	ADAMTS15	170689	ADAM metallopeptidase with thrombospondin type 1 motif 15 [Source:HGNC Symbol;Acc:HGNC:16305]
ENSG00000166347	CYB5A	1528	cytochrome b5 type A [Source:HGNC Symbol;Acc:HGNC:2570]
ENSG00000166402	TUB	7275	tubby bipartite transcription factor [Source:HGNC Symbol;Acc:HGNC:12406]
ENSG00000166450	PRTG	283659	protogenin [Source:HGNC Symbol;Acc:HGNC:26373]
ENSG00000166562	SEC11C	90701	SEC11 homolog C, signal peptidase complex subunit [Source:HGNC Symbol;Acc:HGNC:23400]
ENSG00000166592	RRAD	6236	RRAD, Ras related glycolysis inhibitor and calcium channel regulator [Source:HGNC Symbol;Acc:HGNC:10446]
ENSG00000166816	LDHD	197257	lactate dehydrogenase D [Source:HGNC Symbol;Acc:HGNC:19708]
ENSG00000166851	PLK1	5347	polo like kinase 1 [Source:HGNC Symbol;Acc:HGNC:9077]
ENSG00000166920	C15orf48	84419	chromosome 15 open reading frame 48 [Source:HGNC Symbol;Acc:HGNC:29898]
ENSG00000166922	SCG5	6447	secretogranin V [Source:HGNC Symbol;Acc:HGNC:10816]
ENSG00000166923	GREM1	26585	gremlin 1, DAN family BMP antagonist [Source:HGNC Symbol;Acc:HGNC:2001]
ENSG00000167107	ACSF2	80221	acyl-CoA synthetase family member 2 [Source:HGNC Symbol;Acc:HGNC:26101]
ENSG00000167508	MVD	4597	mevalonate diphosphate decarboxylase [Source:HGNC Symbol;Acc:HGNC:7529]
ENSG00000167552	TUBA1A	7846	tubulin alpha 1a [Source:HGNC Symbol;Acc:HGNC:20766]
ENSG00000167600	CYP2S1	29785	cytochrome P450 family 2 subfamily S member 1 [Source:HGNC Symbol;Acc:HGNC:15654]
ENSG00000167676	PLIN4	729359	perilipin 4 [Source:HGNC Symbol;Acc:HGNC:29393]
ENSG00000167771	RCOR2	283248	REST corepressor 2 [Source:HGNC Symbol;Acc:HGNC:27455]
ENSG00000167779	IGFBP6	3489	insulin like growth factor binding protein 6 [Source:HGNC Symbol;Acc:HGNC:5475]
ENSG00000167797	CDK2AP2	10263	cyclin dependent kinase 2 associated protein 2 [Source:HGNC Symbol;Acc:HGNC:30833]
ENSG00000167842	MIS12	79003	MIS12, kinetochore complex component [Source:HGNC Symbol;Acc:HGNC:24967]
ENSG00000167995	BEST1	7439	bestrophin 1 [Source:HGNC Symbol;Acc:HGNC:12703]
ENSG00000168389	MFSD2A	84879	major facilitator superfamily domain containing 2A [Source:HGNC Symbol;Acc:HGNC:25897]
ENSG00000168398	BDKRB2	624	bradykinin receptor B2 [Source:HGNC Symbol;Acc:HGNC:1030]
ENSG00000168497	SDPR	8436	serum deprivation response [Source:HGNC Symbol;Acc:HGNC:10690]
ENSG00000168528	SERINC2	347735	serine incorporator 2 [Source:HGNC Symbol;Acc:HGNC:23231]
ENSG00000168621	GDNF	2668	glial cell derived neurotrophic factor [Source:HGNC Symbol;Acc:HGNC:4232]
ENSG00000168685	IL7R	3575	interleukin 7 receptor [Source:HGNC Symbol;Acc:HGNC:6024]
ENSG00000168824		27065	Neuron-specific protein family member 1 [Source:UniProtKB/Swiss-Prot;Acc:P42857]
ENSG00000168874	ATOH8	84913	atonal bHLH transcription factor 8 [Source:HGNC Symbol;Acc:HGNC:24126]
ENSG00000169083	AR	367	androgen receptor [Source:HGNC Symbol;Acc:HGNC:644]
ENSG00000169085	C8orf46	254778	chromosome 8 open reading frame 46 [Source:HGNC Symbol;Acc:HGNC:28498]
ENSG00000169116	PARM1	25849	prostate androgen-regulated mucin-like protein 1 [Source:HGNC Symbol;Acc:HGNC:24536]
ENSG00000169122	FAM110B	90362	family with sequence similarity 110 member B [Source:HGNC Symbol;Acc:HGNC:28587]
ENSG00000169174	PCSK9	255738	proprotein convertase subtilisin/kexin type 9 [Source:HGNC Symbol;Acc:HGNC:20001]
ENSG00000169213	RAB3B	5865	RAB3B, member RAS oncogene family [Source:HGNC Symbol;Acc:HGNC:9778]
ENSG00000169220	RGS14	10636	regulator of G-protein signaling 14 [Source:HGNC Symbol;Acc:HGNC:9996]
ENSG00000169429	CXCL8	3576	C-X-C motif chemokine ligand 8 [Source:HGNC Symbol;Acc:HGNC:6025]
ENSG00000169436	COL22A1	169044	collagen type XXII alpha 1 chain [Source:HGNC Symbol;Acc:HGNC:22989]
ENSG00000169515	CCDC8	83987	coiled-coil domain containing 8 [Source:HGNC Symbol;Acc:HGNC:25367]
ENSG00000169629	RGPD8	727851	RANBP2-like and GRIP domain containing 8 [Source:HGNC Symbol;Acc:HGNC:9849]
ENSG00000169710	FASN	2194	fatty acid synthase [Source:HGNC Symbol;Acc:HGNC:3594]
ENSG00000169715	MT1E	4493	metallothionein 1E [Source:HGNC Symbol;Acc:HGNC:7397]
ENSG00000169826	CSGALNACT2	55454	chondroitin sulfate N-acetylgalactosaminyltransferase 2 [Source:HGNC Symbol;Acc:HGNC:24292]
ENSG00000169851	PCDH7	5099	protocadherin 7 [Source:HGNC Symbol;Acc:HGNC:8659]
ENSG00000169908	TM4SF1	4071	transmembrane 4 L six family member 1 [Source:HGNC Symbol;Acc:HGNC:11853]
ENSG00000169933	FRMPD4	9758	FERM and PDZ domain containing 4 [Source:HGNC Symbol;Acc:HGNC:29007]
ENSG00000170075	GPR37L1	9283	G protein-coupled receptor 37 like 1 [Source:HGNC Symbol;Acc:HGNC:14923]
ENSG00000170153	RNF150	57484	ring finger protein 150 [Source:HGNC Symbol;Acc:HGNC:23138]
ENSG00000170412	GPRC5C	55890	G protein-coupled receptor class C group 5 member C [Source:HGNC Symbol;Acc:HGNC:13309]
ENSG00000170458	CD14	929	CD14 molecule [Source:HGNC Symbol;Acc:HGNC:1628]
ENSG00000170500	LONRF2	164832	LON peptidase N-terminal domain and ring finger 2 [Source:HGNC Symbol;Acc:HGNC:24788]
ENSG00000170522	ELOVL6	79071	ELOVL fatty acid elongase 6 [Source:HGNC Symbol;Acc:HGNC:15829]
ENSG00000170542	SERPINB9	5272	serpin family B member 9 [Source:HGNC Symbol;Acc:HGNC:8955]
ENSG00000170962	PDGFD	80310	platelet derived growth factor D [Source:HGNC Symbol;Acc:HGNC:30620]
ENSG00000171130	ATP6V0E2	155066	ATPase H+ transporting V0 subunit e2 [Source:HGNC Symbol;Acc:HGNC:21723]
ENSG00000171316	CHD7	55636	chromodomain helicase DNA binding protein 7 [Source:HGNC Symbol;Acc:HGNC:20626]
ENSG00000171385	KCND3	3752	potassium voltage-gated channel subfamily D member 3 [Source:HGNC Symbol;Acc:HGNC:6239]
ENSG00000171388	APLN	8862	apelin [Source:HGNC Symbol;Acc:HGNC:16665]
ENSG00000171408	PDE7B	27115	phosphodiesterase 7B [Source:HGNC Symbol;Acc:HGNC:8792]
ENSG00000171502	COL24A1	255631	collagen type XXIV alpha 1 chain [Source:HGNC Symbol;Acc:HGNC:20821]
ENSG00000171658	NMRAL2P		NmrA like redox sensor 2, pseudogene [Source:HGNC Symbol;Acc:HGNC:52332]
ENSG00000171724	VAT1L	57687	vesicle amine transport 1 like [Source:HGNC Symbol;Acc:HGNC:29315]
ENSG00000171729	TMEM51	55092	transmembrane protein 51 [Source:HGNC Symbol;Acc:HGNC:25488]
ENSG00000171791	BCL2	596	BCL2, apoptosis regulator [Source:HGNC Symbol;Acc:HGNC:990]
ENSG00000171860	C3AR1	719	complement C3a receptor 1 [Source:HGNC Symbol;Acc:HGNC:1319]
ENSG00000171951	SCG2	7857	secretogranin II [Source:HGNC Symbol;Acc:HGNC:10575]
ENSG00000172061	LRRC15	131578	leucine rich repeat containing 15 [Source:HGNC Symbol;Acc:HGNC:20818]
ENSG00000172159	FRMD3	257019	FERM domain containing 3 [Source:HGNC Symbol;Acc:HGNC:24125]
ENSG00000172183	ISG20	3669	interferon stimulated exonuclease gene 20 [Source:HGNC Symbol;Acc:HGNC:6130]
ENSG00000172201	ID4	3400	inhibitor of DNA binding 4, HLH protein [Source:HGNC Symbol;Acc:HGNC:5363]
ENSG00000172346	CSDC2	27254	cold shock domain containing C2 [Source:HGNC Symbol;Acc:HGNC:30359]
ENSG00000172379	ARNT2	9915	aryl hydrocarbon receptor nuclear translocator 2 [Source:HGNC Symbol;Acc:HGNC:16876]
ENSG00000172403	SYNPO2	171024	synaptopodin 2 [Source:HGNC Symbol;Acc:HGNC:17732]
ENSG00000172671	ZFAND4	93550	zinc finger AN1-type containing 4 [Source:HGNC Symbol;Acc:HGNC:23504]
ENSG00000172731	LRRC20	55222	leucine rich repeat containing 20 [Source:HGNC Symbol;Acc:HGNC:23421]
ENSG00000172878	METAP1D	254042	methionyl aminopeptidase type 1D, mitochondrial [Source:HGNC Symbol;Acc:HGNC:32583]
ENSG00000172893	DHCR7	1717	7-dehydrocholesterol reductase [Source:HGNC Symbol;Acc:HGNC:2860]
ENSG00000172965	MIR4435-2HG	541471	MIR4435-2 host gene [Source:HGNC Symbol;Acc:HGNC:35163]
ENSG00000173114	LRRN3	54674	leucine rich repeat neuronal 3 [Source:HGNC Symbol;Acc:HGNC:17200]
ENSG00000173156	RHOD	29984	ras homolog family member D [Source:HGNC Symbol;Acc:HGNC:670]
ENSG00000173281	PPP1R3B	79660	protein phosphatase 1 regulatory subunit 3B [Source:HGNC Symbol;Acc:HGNC:14942]
ENSG00000173451	THAP2	83591	THAP domain containing 2 [Source:HGNC Symbol;Acc:HGNC:20854]
ENSG00000173546	CSPG4	1464	chondroitin sulfate proteoglycan 4 [Source:HGNC Symbol;Acc:HGNC:2466]
ENSG00000173641	HSPB7	27129	heat shock protein family B (small) member 7 [Source:HGNC Symbol;Acc:HGNC:5249]
ENSG00000173706	HEG1	57493	heart development protein with EGF like domains 1 [Source:HGNC Symbol;Acc:HGNC:29227]
ENSG00000174327	SLC16A13	201232	solute carrier family 16 member 13 [Source:HGNC Symbol;Acc:HGNC:31037]
ENSG00000174669	SLC29A2	3177	solute carrier family 29 member 2 [Source:HGNC Symbol;Acc:HGNC:11004]
ENSG00000175040	CHST2	9435	carbohydrate sulfotransferase 2 [Source:HGNC Symbol;Acc:HGNC:1970]
ENSG00000175130	MARCKSL1	65108	MARCKS like 1 [Source:HGNC Symbol;Acc:HGNC:7142]
ENSG00000175197	DDIT3	1649	DNA damage inducible transcript 3 [Source:HGNC Symbol;Acc:HGNC:2726]
ENSG00000175274	TP53I11	9537	tumor protein p53 inducible protein 11 [Source:HGNC Symbol;Acc:HGNC:16842]
ENSG00000175471	MCTP1	79772	multiple C2 and transmembrane domain containing 1 [Source:HGNC Symbol;Acc:HGNC:26183]
ENSG00000175505	CLCF1	23529	cardiotrophin-like cytokine factor 1 [Source:HGNC Symbol;Acc:HGNC:17412]
ENSG00000175592	FOSL1	8061	FOS like 1, AP-1 transcription factor subunit [Source:HGNC Symbol;Acc:HGNC:13718]
ENSG00000175727	MLXIP	22877	MLX interacting protein [Source:HGNC Symbol;Acc:HGNC:17055]
ENSG00000175906	ARL4D	379	ADP ribosylation factor like GTPase 4D [Source:HGNC Symbol;Acc:HGNC:656]
ENSG00000176485	PLA2G16	11145	phospholipase A2 group XVI [Source:HGNC Symbol;Acc:HGNC:17825]
ENSG00000176490	DIRAS1	148252	DIRAS family GTPase 1 [Source:HGNC Symbol;Acc:HGNC:19127]
ENSG00000176597	B3GNT5	84002	UDP-GlcNAc:betaGal beta-1,3-N-acetylglucosaminyltransferase 5 [Source:HGNC Symbol;Acc:HGNC:15684]
ENSG00000176641	RNF152	220441	ring finger protein 152 [Source:HGNC Symbol;Acc:HGNC:26811]
ENSG00000176749	CDK5R1	8851	cyclin dependent kinase 5 regulatory subunit 1 [Source:HGNC Symbol;Acc:HGNC:1775]
ENSG00000176771	NCKAP5	344148	NCK associated protein 5 [Source:HGNC Symbol;Acc:HGNC:29847]
ENSG00000176907	C8orf4	56892	chromosome 8 open reading frame 4 [Source:HGNC Symbol;Acc:HGNC:1357]
ENSG00000176928	GCNT4	51301	glucosaminyl (N-acetyl) transferase 4, core 2 [Source:HGNC Symbol;Acc:HGNC:17973]
ENSG00000176974	SHMT1	6470	serine hydroxymethyltransferase 1 [Source:HGNC Symbol;Acc:HGNC:10850]
ENSG00000177283	FZD8	8325	frizzled class receptor 8 [Source:HGNC Symbol;Acc:HGNC:4046]
ENSG00000177337	DLGAP1-AS1		DLGAP1 antisense RNA 1 [Source:HGNC Symbol;Acc:HGNC:31676]
ENSG00000177426	TGIF1	7050	TGFB induced factor homeobox 1 [Source:HGNC Symbol;Acc:HGNC:11776]
ENSG00000177989	ODF3B	440836	outer dense fiber of sperm tails 3B [Source:HGNC Symbol;Acc:HGNC:34388]
ENSG00000178031	ADAMTSL1	92949	ADAMTS like 1 [Source:HGNC Symbol;Acc:HGNC:14632]
ENSG00000178381	ZFAND2A	90637	zinc finger AN1-type containing 2A [Source:HGNC Symbol;Acc:HGNC:28073]
ENSG00000178401	DNAJC22	79962	DnaJ heat shock protein family (Hsp40) member C22 [Source:HGNC Symbol;Acc:HGNC:25802]
ENSG00000178573	MAF	4094	MAF bZIP transcription factor [Source:HGNC Symbol;Acc:HGNC:6776]
ENSG00000178607	ERN1	2081	endoplasmic reticulum to nucleus signaling 1 [Source:HGNC Symbol;Acc:HGNC:3449]
ENSG00000178752	ERFE	151176	erythroferrone [Source:HGNC Symbol;Acc:HGNC:26727]
ENSG00000178814	OPLAH	26873	5-oxoprolinase (ATP-hydrolysing) [Source:HGNC Symbol;Acc:HGNC:8149]
ENSG00000178882	RFLNA	144347	refilin A [Source:HGNC Symbol;Acc:HGNC:27051]
ENSG00000179222	MAGED1	9500	MAGE family member D1 [Source:HGNC Symbol;Acc:HGNC:6813]
ENSG00000179820	MYADM	91663	myeloid associated differentiation marker [Source:HGNC Symbol;Acc:HGNC:7544]
ENSG00000180525	PRR26		proline rich 26 [Source:HGNC Symbol;Acc:HGNC:30724]
ENSG00000180801	ARSJ	79642	arylsulfatase family member J [Source:HGNC Symbol;Acc:HGNC:26286]
ENSG00000180998	GPR137C	283554	G protein-coupled receptor 137C [Source:HGNC Symbol;Acc:HGNC:25445]
ENSG00000181104	F2R	2149	coagulation factor II thrombin receptor [Source:HGNC Symbol;Acc:HGNC:3537]
ENSG00000181938	GINS3	64785	GINS complex subunit 3 [Source:HGNC Symbol;Acc:HGNC:25851]
ENSG00000182054	IDH2	3418	isocitrate dehydrogenase (NADP(+)) 2, mitochondrial [Source:HGNC Symbol;Acc:HGNC:5383]
ENSG00000182195	LDOC1	23641	leucine zipper down-regulated in cancer 1 [Source:HGNC Symbol;Acc:HGNC:6548]
ENSG00000182263	FIGN	55137	fidgetin, microtubule severing factor [Source:HGNC Symbol;Acc:HGNC:13285]
ENSG00000182378	PLCXD1	55344	phosphatidylinositol specific phospholipase C X domain containing 1 [Source:HGNC Symbol;Acc:HGNC:23148]
ENSG00000182463	TSHZ2	128553	teashirt zinc finger homeobox 2 [Source:HGNC Symbol;Acc:HGNC:13010]
ENSG00000182580	EPHB3	2049	EPH receptor B3 [Source:HGNC Symbol;Acc:HGNC:3394]
ENSG00000182606	TRAK1	22906	trafficking kinesin protein 1 [Source:HGNC Symbol;Acc:HGNC:29947]
ENSG00000182667	NTM	50863	neurotrimin [Source:HGNC Symbol;Acc:HGNC:17941]
ENSG00000182836	PLCXD3	345557	phosphatidylinositol specific phospholipase C X domain containing 3 [Source:HGNC Symbol;Acc:HGNC:31822]
ENSG00000183010	PYCR1	5831	pyrroline-5-carboxylate reductase 1 [Source:HGNC Symbol;Acc:HGNC:9721]
ENSG00000183018	SPNS2	124976	sphingolipid transporter 2 [Source:HGNC Symbol;Acc:HGNC:26992]
ENSG00000183077	AFMID	125061	arylformamidase [Source:HGNC Symbol;Acc:HGNC:20910]
ENSG00000183087	GAS6	2621	growth arrest specific 6 [Source:HGNC Symbol;Acc:HGNC:4168]
ENSG00000183111	ARHGEF37	389337	Rho guanine nucleotide exchange factor 37 [Source:HGNC Symbol;Acc:HGNC:34430]
ENSG00000183160	TMEM119	338773	transmembrane protein 119 [Source:HGNC Symbol;Acc:HGNC:27884]
ENSG00000183242	WT1-AS		WT1 antisense RNA [Source:HGNC Symbol;Acc:HGNC:18135]
ENSG00000183496	MEX3B	84206	mex-3 RNA binding family member B [Source:HGNC Symbol;Acc:HGNC:25297]
ENSG00000183775	KCTD16	57528	potassium channel tetramerization domain containing 16 [Source:HGNC Symbol;Acc:HGNC:29244]
ENSG00000183876	ARSI	340075	arylsulfatase family member I [Source:HGNC Symbol;Acc:HGNC:32521]
ENSG00000183914	DNAH2	146754	dynein axonemal heavy chain 2 [Source:HGNC Symbol;Acc:HGNC:2948]
ENSG00000183963	SMTN	6525	smoothelin [Source:HGNC Symbol;Acc:HGNC:11126]
ENSG00000184009	ACTG1	71	actin gamma 1 [Source:HGNC Symbol;Acc:HGNC:144]
ENSG00000184117	NIPSNAP1	8508	nipsnap homolog 1 (C. elegans) [Source:HGNC Symbol;Acc:HGNC:7827]
ENSG00000184227	ACOT1	641371	acyl-CoA thioesterase 1 [Source:HGNC Symbol;Acc:HGNC:33128]
ENSG00000184254	ALDH1A3	220	aldehyde dehydrogenase 1 family member A3 [Source:HGNC Symbol;Acc:HGNC:409]
ENSG00000184357	HIST1H1B	3009	histone cluster 1 H1 family member b [Source:HGNC Symbol;Acc:HGNC:4719]
ENSG00000184408	KCND2	3751	potassium voltage-gated channel subfamily D member 2 [Source:HGNC Symbol;Acc:HGNC:6238]
ENSG00000184497	TMEM255B	348013	transmembrane protein 255B [Source:HGNC Symbol;Acc:HGNC:28297]
ENSG00000184524	CEND1	51286	cell cycle exit and neuronal differentiation 1 [Source:HGNC Symbol;Acc:HGNC:24153]
ENSG00000184545	DUSP8	1850	dual specificity phosphatase 8 [Source:HGNC Symbol;Acc:HGNC:3074]
ENSG00000184584	TMEM173	340061	transmembrane protein 173 [Source:HGNC Symbol;Acc:HGNC:27962]
ENSG00000184937	WT1	7490	Wilms tumor 1 [Source:HGNC Symbol;Acc:HGNC:12796]
ENSG00000185033	SEMA4B	10509	semaphorin 4B [Source:HGNC Symbol;Acc:HGNC:10730]
ENSG00000185070	FLRT2	23768	fibronectin leucine rich transmembrane protein 2 [Source:HGNC Symbol;Acc:HGNC:3761]
ENSG00000185201	IFITM2	10581	interferon induced transmembrane protein 2 [Source:HGNC Symbol;Acc:HGNC:5413]
ENSG00000185215	TNFAIP2	7127	TNF alpha induced protein 2 [Source:HGNC Symbol;Acc:HGNC:11895]
ENSG00000185250	PPIL6	285755	peptidylprolyl isomerase like 6 [Source:HGNC Symbol;Acc:HGNC:21557]
ENSG00000185432	METTL7A	25840	methyltransferase like 7A [Source:HGNC Symbol;Acc:HGNC:24550]
ENSG00000185437	SH3BGR	6450	SH3 domain binding glutamate rich protein [Source:HGNC Symbol;Acc:HGNC:10822]
ENSG00000185483	ROR1	4919	receptor tyrosine kinase like orphan receptor 1 [Source:HGNC Symbol;Acc:HGNC:10256]
ENSG00000185551	NR2F2	7026	nuclear receptor subfamily 2 group F member 2 [Source:HGNC Symbol;Acc:HGNC:7976]
ENSG00000185567	AHNAK2	113146	AHNAK nucleoprotein 2 [Source:HGNC Symbol;Acc:HGNC:20125]
ENSG00000185614	FAM212A	389119	family with sequence similarity 212 member A [Source:HGNC Symbol;Acc:HGNC:32480]
ENSG00000185630	PBX1	5087	PBX homeobox 1 [Source:HGNC Symbol;Acc:HGNC:8632]
ENSG00000185634	SHC4	399694	SHC adaptor protein 4 [Source:HGNC Symbol;Acc:HGNC:16743]
ENSG00000185669	SNAI3	333929	snail family transcriptional repressor 3 [Source:HGNC Symbol;Acc:HGNC:18411]
ENSG00000185760	KCNQ5	56479	potassium voltage-gated channel subfamily Q member 5 [Source:HGNC Symbol;Acc:HGNC:6299]
ENSG00000185813	PCYT2	5833	phosphate cytidylyltransferase 2, ethanolamine [Source:HGNC Symbol;Acc:HGNC:8756]
ENSG00000185909	KLHDC8B	200942	kelch domain containing 8B [Source:HGNC Symbol;Acc:HGNC:28557]
ENSG00000185947	ZNF267	10308	zinc finger protein 267 [Source:HGNC Symbol;Acc:HGNC:13060]
ENSG00000186088	GSAP	54103	gamma-secretase activating protein [Source:HGNC Symbol;Acc:HGNC:28042]
ENSG00000186409	CCDC30	728621	coiled-coil domain containing 30 [Source:HGNC Symbol;Acc:HGNC:26103]
ENSG00000186480	INSIG1	3638	insulin induced gene 1 [Source:HGNC Symbol;Acc:HGNC:6083]
ENSG00000186767	SPIN4	139886	spindlin family member 4 [Source:HGNC Symbol;Acc:HGNC:27040]
ENSG00000186907	RTN4RL2	349667	reticulon 4 receptor-like 2 [Source:HGNC Symbol;Acc:HGNC:23053]
ENSG00000187134	AKR1C1	1645	aldo-keto reductase family 1 member C1 [Source:HGNC Symbol;Acc:HGNC:384]
ENSG00000187193	MT1X	4501	metallothionein 1X [Source:HGNC Symbol;Acc:HGNC:7405]
ENSG00000187244	BCAM	4059	basal cell adhesion molecule (Lutheran blood group) [Source:HGNC Symbol;Acc:HGNC:6722]
ENSG00000187479	C11orf96	387763	chromosome 11 open reading frame 96 [Source:HGNC Symbol;Acc:HGNC:38675]
ENSG00000187837	HIST1H1C	3006	histone cluster 1 H1 family member c [Source:HGNC Symbol;Acc:HGNC:4716]
ENSG00000187957	DNER	92737	delta/notch like EGF repeat containing [Source:HGNC Symbol;Acc:HGNC:24456]
ENSG00000187994	RINL	126432	Ras and Rab interactor like [Source:HGNC Symbol;Acc:HGNC:24795]
ENSG00000188112	C6orf132	647024	chromosome 6 open reading frame 132 [Source:HGNC Symbol;Acc:HGNC:21288]
ENSG00000188153	COL4A5	1287	collagen type IV alpha 5 chain [Source:HGNC Symbol;Acc:HGNC:2207]
ENSG00000188266	HYKK	123688	hydroxylysine kinase [Source:HGNC Symbol;Acc:HGNC:34403]
ENSG00000188290	HES4	57801	hes family bHLH transcription factor 4 [Source:HGNC Symbol;Acc:HGNC:24149]
ENSG00000188305	C19orf35	374872	chromosome 19 open reading frame 35 [Source:HGNC Symbol;Acc:HGNC:24793]
ENSG00000188452	CERKL	375298	ceramide kinase like [Source:HGNC Symbol;Acc:HGNC:21699]
ENSG00000188549	C15orf52	388115	chromosome 15 open reading frame 52 [Source:HGNC Symbol;Acc:HGNC:33488]
ENSG00000188916	FAM196A	642938	family with sequence similarity 196 member A [Source:HGNC Symbol;Acc:HGNC:33859]
ENSG00000189120	SP6	80320	Sp6 transcription factor [Source:HGNC Symbol;Acc:HGNC:14530]
ENSG00000189134	NKAPL	222698	NFKB activating protein like [Source:HGNC Symbol;Acc:HGNC:21584]
ENSG00000189159	HN1	51155	hematological and neurological expressed 1 [Source:HGNC Symbol;Acc:HGNC:14569]
ENSG00000189223	PAX8-AS1	654433	PAX8 antisense RNA 1 [Source:HGNC Symbol;Acc:HGNC:49271]
ENSG00000189337	KAZN	23254	kazrin, periplakin interacting protein [Source:HGNC Symbol;Acc:HGNC:29173]
ENSG00000189410	SH2D5	400745	SH2 domain containing 5 [Source:HGNC Symbol;Acc:HGNC:28819]
ENSG00000196352	CD55	1604	CD55 molecule (Cromer blood group) [Source:HGNC Symbol;Acc:HGNC:2665]
ENSG00000196460	RFX8	731220	RFX family member 8, lacking RFX DNA binding domain [Source:HGNC Symbol;Acc:HGNC:37253]
ENSG00000196502	SULT1A1	6817	sulfotransferase family 1A member 1 [Source:HGNC Symbol;Acc:HGNC:11453]
ENSG00000196549	MME	4311	membrane metalloendopeptidase [Source:HGNC Symbol;Acc:HGNC:7154]
ENSG00000196739	COL27A1	85301	collagen type XXVII alpha 1 chain [Source:HGNC Symbol;Acc:HGNC:22986]
ENSG00000196776	CD47	961	CD47 molecule [Source:HGNC Symbol;Acc:HGNC:1682]
ENSG00000196782	MAML3	55534	mastermind like transcriptional coactivator 3 [Source:HGNC Symbol;Acc:HGNC:16272]
ENSG00000196850	PPTC7	160760	PTC7 protein phosphatase homolog [Source:HGNC Symbol;Acc:HGNC:30695]
ENSG00000196878	LAMB3	3914	laminin subunit beta 3 [Source:HGNC Symbol;Acc:HGNC:6490]
ENSG00000196912	ANKRD36B	57730	ankyrin repeat domain 36B [Source:HGNC Symbol;Acc:HGNC:29333]
ENSG00000197043	ANXA6	309	annexin A6 [Source:HGNC Symbol;Acc:HGNC:544]
ENSG00000197046	SIGLEC15	284266	sialic acid binding Ig like lectin 15 [Source:HGNC Symbol;Acc:HGNC:27596]
ENSG00000197142	ACSL5	51703	acyl-CoA synthetase long-chain family member 5 [Source:HGNC Symbol;Acc:HGNC:16526]
ENSG00000197180		158960	uncharacterized protein BC009467 [Source:EntrezGene;Acc:158960]
ENSG00000197261	C6orf141	135398	chromosome 6 open reading frame 141 [Source:HGNC Symbol;Acc:HGNC:21351]
ENSG00000197380	DACT3	147906	dishevelled binding antagonist of beta catenin 3 [Source:HGNC Symbol;Acc:HGNC:30745]
ENSG00000197457	STMN3	50861	stathmin 3 [Source:HGNC Symbol;Acc:HGNC:15926]
ENSG00000197467	COL13A1	1305	collagen type XIII alpha 1 chain [Source:HGNC Symbol;Acc:HGNC:2190]
ENSG00000197536	C5orf56		chromosome 5 open reading frame 56 [Source:HGNC Symbol;Acc:HGNC:33838]
ENSG00000197558	SSPO	23145	SCO-spondin [Source:HGNC Symbol;Acc:HGNC:21998]
ENSG00000197614	MFAP5	8076	microfibrillar associated protein 5 [Source:HGNC Symbol;Acc:HGNC:29673]
ENSG00000197646	PDCD1LG2	80380	programmed cell death 1 ligand 2 [Source:HGNC Symbol;Acc:HGNC:18731]
ENSG00000197670
ENSG00000197696	NMB	4828	neuromedin B [Source:HGNC Symbol;Acc:HGNC:7842]
ENSG00000198420	TCAF1	9747	TRPM8 channel associated factor 1 [Source:HGNC Symbol;Acc:HGNC:22201]
ENSG00000198429	ZNF69	7620	zinc finger protein 69 [Source:HGNC Symbol;Acc:HGNC:13138]
ENSG00000198431	TXNRD1	7296	thioredoxin reductase 1 [Source:HGNC Symbol;Acc:HGNC:12437]
ENSG00000198535	C2CD4A	145741	C2 calcium dependent domain containing 4A [Source:HGNC Symbol;Acc:HGNC:33627]
ENSG00000198542	ITGBL1	9358	integrin subunit beta like 1 [Source:HGNC Symbol;Acc:HGNC:6164]
ENSG00000198743	SLC5A3	6526	solute carrier family 5 member 3 [Source:HGNC Symbol;Acc:HGNC:11038]
ENSG00000198794	SCAMP5	192683	secretory carrier membrane protein 5 [Source:HGNC Symbol;Acc:HGNC:30386]
ENSG00000198796	ALPK2	115701	alpha kinase 2 [Source:HGNC Symbol;Acc:HGNC:20565]
ENSG00000198814	GK	2710	glycerol kinase [Source:HGNC Symbol;Acc:HGNC:4289]
ENSG00000198855	FICD	11153	FIC domain containing [Source:HGNC Symbol;Acc:HGNC:18416]
ENSG00000198857	HSD3BP5		hydroxy-delta-5-steroid dehydrogenase, 3 beta, pseudogene 5 [Source:HGNC Symbol;Acc:HGNC:5223]
ENSG00000198959	TGM2	7052	transglutaminase 2 [Source:HGNC Symbol;Acc:HGNC:11778]
ENSG00000203446
ENSG00000203930	LINC00632	286411	long intergenic non-protein coding RNA 632 [Source:HGNC Symbol;Acc:HGNC:27865]
ENSG00000204248	COL11A2	1302	collagen type XI alpha 2 chain [Source:HGNC Symbol;Acc:HGNC:2187]
ENSG00000204261	PSMB8-AS1	100507463	PSMB8 antisense RNA 1 (head to head) [Source:HGNC Symbol;Acc:HGNC:39758]
ENSG00000204301	NOTCH4	4855	notch 4 [Source:HGNC Symbol;Acc:HGNC:7884]
ENSG00000204388	HSPA1B	3304	heat shock protein family A (Hsp70) member 1B [Source:HGNC Symbol;Acc:HGNC:5233]
ENSG00000204389	HSPA1A	3303	heat shock protein family A (Hsp70) member 1A [Source:HGNC Symbol;Acc:HGNC:5232]
ENSG00000204634	TBC1D8	11138	TBC1 domain family member 8 [Source:HGNC Symbol;Acc:HGNC:17791]
ENSG00000204642	HLA-F	3134	major histocompatibility complex, class I, F [Source:HGNC Symbol;Acc:HGNC:4963]
ENSG00000204682	CASC10	399726	cancer susceptibility candidate 10 [Source:HGNC Symbol;Acc:HGNC:31448]
ENSG00000205364	MT1M	4499	metallothionein 1M [Source:HGNC Symbol;Acc:HGNC:14296]
ENSG00000205502	C2CD4B	388125	C2 calcium dependent domain containing 4B [Source:HGNC Symbol;Acc:HGNC:33628]
ENSG00000205639	MFSD2B	388931	major facilitator superfamily domain containing 2B [Source:HGNC Symbol;Acc:HGNC:37207]
ENSG00000205710	C17orf107	100130311	chromosome 17 open reading frame 107 [Source:HGNC Symbol;Acc:HGNC:37238]
ENSG00000205978	NYNRIN	57523	NYN domain and retroviral integrase containing [Source:HGNC Symbol;Acc:HGNC:20165]
ENSG00000206052	DOK6	220164	docking protein 6 [Source:HGNC Symbol;Acc:HGNC:28301]
ENSG00000206432	TMEM200C	645369	transmembrane protein 200C [Source:HGNC Symbol;Acc:HGNC:37208]
ENSG00000206538	VGLL3	389136	vestigial like family member 3 [Source:HGNC Symbol;Acc:HGNC:24327]
ENSG00000207008	SNORA54	677833	small nucleolar RNA, H/ACA box 54 [Source:HGNC Symbol;Acc:HGNC:32647]
ENSG00000210195	MT-TT		mitochondrially encoded tRNA threonine [Source:HGNC Symbol;Acc:HGNC:7499]
ENSG00000211448	DIO2	1734	deiodinase, iodothyronine type II [Source:HGNC Symbol;Acc:HGNC:2884]
ENSG00000213073		729603
ENSG00000213222
ENSG00000213366	GSTM2	2946	glutathione S-transferase mu 2 [Source:HGNC Symbol;Acc:HGNC:4634]
ENSG00000214357	NEURL1B	54492	neuralized E3 ubiquitin protein ligase 1B [Source:HGNC Symbol;Acc:HGNC:35422]
ENSG00000214814	FER1L6	654463	fer-1 like family member 6 [Source:HGNC Symbol;Acc:HGNC:28065]
ENSG00000214944	ARHGEF28	64283	Rho guanine nucleotide exchange factor 28 [Source:HGNC Symbol;Acc:HGNC:30322]
ENSG00000215417	MIR17HG	406952	miR-17-92a-1 cluster host gene [Source:HGNC Symbol;Acc:HGNC:23564]
ENSG00000216775
ENSG00000221890	NPTXR	23467	neuronal pentraxin receptor [Source:HGNC Symbol;Acc:HGNC:7954]
ENSG00000222041	CYTOR	112597	cytoskeleton regulator RNA [Source:HGNC Symbol;Acc:HGNC:28717]
ENSG00000223414	LINC00473	90632	long intergenic non-protein coding RNA 473 [Source:HGNC Symbol;Acc:HGNC:21160]
ENSG00000223459	TCAF1P1		TRPM8 channel associated factor 1 pseudogene 1 [Source:HGNC Symbol;Acc:HGNC:33604]
ENSG00000224743	TEX26-AS1	100507064	TEX26 antisense RNA 1 [Source:HGNC Symbol;Acc:HGNC:42784]
ENSG00000224982	TMEM233	387890	transmembrane protein 233 [Source:HGNC Symbol;Acc:HGNC:37219]
ENSG00000225339
ENSG00000225492	GBP1P1	400759	guanylate binding protein 1 pseudogene 1 [Source:HGNC Symbol;Acc:HGNC:39561]
ENSG00000225855	RUSC1-AS1		RUSC1 antisense RNA 1 [Source:HGNC Symbol;Acc:HGNC:26680]
ENSG00000226067	LINC00623		long intergenic non-protein coding RNA 623 [Source:HGNC Symbol;Acc:HGNC:44252]
ENSG00000226329
ENSG00000226334
ENSG00000226738
ENSG00000227218
ENSG00000227268	KLLN	100144748	killin, p53-regulated DNA replication inhibitor [Source:HGNC Symbol;Acc:HGNC:37212]
ENSG00000228318
ENSG00000228486	LINC01125	728537	long intergenic non-protein coding RNA 1125 [Source:HGNC Symbol;Acc:HGNC:49272]
ENSG00000229152	ANKRD10-IT1		ANKRD10 intronic transcript 1 [Source:HGNC Symbol;Acc:HGNC:39891]
ENSG00000229598	PRDX3P1		peroxiredoxin 3 pseudogene 1 [Source:HGNC Symbol;Acc:HGNC:39264]
ENSG00000229644	NAMPTP1		nicotinamide phosphoribosyltransferase pseudogene 1 [Source:HGNC Symbol;Acc:HGNC:17633]
ENSG00000229931
ENSG00000230183	CNOT6LP1		CCR4-NOT transcription complex subunit 6-like pseudogene 1 [Source:HGNC Symbol;Acc:HGNC:32355]
ENSG00000230409	TCEA1P2		transcription elongation factor A1 pseudogene 2 [Source:HGNC Symbol;Acc:HGNC:29891]
ENSG00000230453	ANKRD18B	441459	ankyrin repeat domain 18B [Source:HGNC Symbol;Acc:HGNC:23644]
ENSG00000230606
ENSG00000231445	TIMM8AP1		translocase of inner mitochondrial membrane 8 homolog A (yeast) pseudogene 1 [Source:HGNC Symbol;Acc:HGNC:17802]
ENSG00000232679
ENSG00000232860	SMG7-AS1		SMG7 antisense RNA 1 [Source:HGNC Symbol;Acc:HGNC:24518]
ENSG00000232973	CYP1B1-AS1	285154	CYP1B1 antisense RNA 1 [Source:HGNC Symbol;Acc:HGNC:28543]
ENSG00000233237	LINC00472		long intergenic non-protein coding RNA 472 [Source:HGNC Symbol;Acc:HGNC:21380]
ENSG00000233436	BTBD18	643376	BTB domain containing 18 [Source:HGNC Symbol;Acc:HGNC:37214]
ENSG00000233452	STXBP5-AS1		STXBP5 antisense RNA 1 [Source:HGNC Symbol;Acc:HGNC:44183]
ENSG00000233621	LINC01137	728431	long intergenic non-protein coding RNA 1137 [Source:HGNC Symbol;Acc:HGNC:49453]
ENSG00000234290
ENSG00000234745	HLA-B	3106	major histocompatibility complex, class I, B [Source:HGNC Symbol;Acc:HGNC:4932]
ENSG00000234883	MIR155HG	114614	MIR155 host gene [Source:HGNC Symbol;Acc:HGNC:35460]
ENSG00000235066
ENSG00000235385
ENSG00000236830	CBR3-AS1	100506428	CBR3 antisense RNA 1 [Source:HGNC Symbol;Acc:HGNC:43664]
ENSG00000237352	LINC01358		long intergenic non-protein coding RNA 1358 [Source:HGNC Symbol;Acc:HGNC:50589]
ENSG00000237523	LINC00857	439990	long intergenic non-protein coding RNA 857 [Source:HGNC Symbol;Acc:HGNC:45114]
ENSG00000237596
ENSG00000237927
ENSG00000238741	SCARNA7	677767	small Cajal body-specific RNA 7 [Source:HGNC Symbol;Acc:HGNC:32563]
ENSG00000239415
ENSG00000242265	PEG10	23089	paternally expressed 10 [Source:HGNC Symbol;Acc:HGNC:14005]
ENSG00000243244	STON1	11037	stonin 1 [Source:HGNC Symbol;Acc:HGNC:17003]
ENSG00000243649	CFB	629	complement factor B [Source:HGNC Symbol;Acc:HGNC:1037]
ENSG00000243742	RPLP0P2	113157	ribosomal protein lateral stalk subunit P0 pseudogene 2 [Source:HGNC Symbol;Acc:HGNC:17960]
ENSG00000244486	SCARF2	91179	scavenger receptor class F member 2 [Source:HGNC Symbol;Acc:HGNC:19869]
ENSG00000247095	MIR210HG		MIR210 host gene [Source:HGNC Symbol;Acc:HGNC:39524]
ENSG00000247373
ENSG00000248890	HHIP-AS1	646576	HHIP antisense RNA 1 [Source:HGNC Symbol;Acc:HGNC:44182]
ENSG00000248905	FMN1	342184	formin 1 [Source:HGNC Symbol;Acc:HGNC:3768]
ENSG00000249035		101927096	uncharacterized LOC101927096 [Source:EntrezGene;Acc:101927096]
ENSG00000249669	CARMN	406935	cardiac mesoderm enhancer-associated non-coding RNA [Source:HGNC Symbol;Acc:HGNC:42872]
ENSG00000249992	TMEM158	25907	transmembrane protein 158 (gene/pseudogene) [Source:HGNC Symbol;Acc:HGNC:30293]
ENSG00000250303		283140
ENSG00000250748		105369187
ENSG00000251003	ZFPM2-AS1		ZFPM2 antisense RNA 1 [Source:HGNC Symbol;Acc:HGNC:50698]
ENSG00000251348	HSPD1P11		heat shock protein family D (Hsp60) member 1 pseudogene 11 [Source:HGNC Symbol;Acc:HGNC:35142]
ENSG00000253368	TRNP1	388610	TMF1-regulated nuclear protein 1 [Source:HGNC Symbol;Acc:HGNC:34348]
ENSG00000253522	MIR3142HG	406938	MIR3142 host gene [Source:HGNC Symbol;Acc:HGNC:51944]
ENSG00000254682
ENSG00000254703	SENCR	100507392	smooth muscle and endothelial cell enriched migration/differentiation-associated long non-coding RNA [Source:HGNC Symbol;Acc:HGNC:44177]
ENSG00000254887		100505622
ENSG00000254912
ENSG00000255874	LINC00346	283487	long intergenic non-protein coding RNA 346 [Source:HGNC Symbol;Acc:HGNC:27492]
ENSG00000256894
ENSG00000257135
ENSG00000257261
ENSG00000257605
ENSG00000258405	ZNF578	147660	zinc finger protein 578 [Source:HGNC Symbol;Acc:HGNC:26449]
ENSG00000258791	LINC00520		long intergenic non-protein coding RNA 520 [Source:HGNC Symbol;Acc:HGNC:19843]
ENSG00000259207	ITGB3	3690	integrin subunit beta 3 [Source:HGNC Symbol;Acc:HGNC:6156]
ENSG00000259498
ENSG00000259721		100131315
ENSG00000260630	SNAI3-AS1	197187	SNAI3 antisense RNA 1 [Source:HGNC Symbol;Acc:HGNC:28327]
ENSG00000260942	CAPN10-AS1		CAPN10 antisense RNA 1 (head to head) [Source:HGNC Symbol;Acc:HGNC:48839]
ENSG00000261040	WFDC21P		WAP four-disulfide core domain 21, pseudogene [Source:HGNC Symbol;Acc:HGNC:50357]
ENSG00000261087
ENSG00000261371	PECAM1	5175	platelet and endothelial cell adhesion molecule 1 [Source:HGNC Symbol;Acc:HGNC:8823]
ENSG00000261578
ENSG00000262001	DLGAP1-AS2		DLGAP1 antisense RNA 2 [Source:HGNC Symbol;Acc:HGNC:28146]
ENSG00000262209	PCDHGB3	56102	protocadherin gamma subfamily B, 3 [Source:HGNC Symbol;Acc:HGNC:8710]
ENSG00000262539
ENSG00000262580
ENSG00000263412
ENSG00000265972	TXNIP	10628	thioredoxin interacting protein [Source:HGNC Symbol;Acc:HGNC:16952]
ENSG00000267519	MIR24-2	284454	microRNA 24-2 [Source:HGNC Symbol;Acc:HGNC:31608]
ENSG00000267774
ENSG00000267801
ENSG00000268001	CARD8-AS1	100505812	CARD8 antisense RNA 1 [Source:HGNC Symbol;Acc:HGNC:51408]
ENSG00000268049
ENSG00000268388	FENDRR	400550	FOXF1 adjacent non-coding developmental regulatory RNA [Source:HGNC Symbol;Acc:HGNC:43894]
ENSG00000268812		91370
ENSG00000270022
ENSG00000270069	MIR222HG		MIR222 host gene [Source:HGNC Symbol;Acc:HGNC:49555]
ENSG00000271204
ENSG00000271503	CCL5	6352	C-C motif chemokine ligand 5 [Source:HGNC Symbol;Acc:HGNC:10632]
ENSG00000271614	LINC00936		long intergenic non-protein coding RNA 936 [Source:HGNC Symbol;Acc:HGNC:27883]
ENSG00000271811
ENSG00000272031	ANKRD34A	284615	ankyrin repeat domain 34A [Source:HGNC Symbol;Acc:HGNC:27639]
ENSG00000272341
ENSG00000272405
ENSG00000272654
ENSG00000272734	ADIRF-AS1		ADIRF antisense RNA 1 [Source:HGNC Symbol;Acc:HGNC:45127]
ENSG00000272821
ENSG00000273319
ENSG00000274021
ENSG00000274267	HIST1H3B	8358	histone cluster 1 H3 family member b [Source:HGNC Symbol;Acc:HGNC:4776]
ENSG00000275180
ENSG00000275322
ENSG00000275342		157285	Tyrosine-protein kinase SgK223 [Source:UniProtKB/Swiss-Prot;Acc:Q86YV5]
ENSG00000275714	HIST1H3A	8350	histone cluster 1 H3 family member a [Source:HGNC Symbol;Acc:HGNC:4766]
ENSG00000275894
ENSG00000276043	UHRF1	29128	ubiquitin like with PHD and ring finger domains 1 [Source:HGNC Symbol;Acc:HGNC:12556]
ENSG00000276116	FUT8-AS1		FUT8 antisense RNA 1 [Source:HGNC Symbol;Acc:HGNC:44294]
ENSG00000276170
ENSG00000276600	RAB7B	338382	RAB7B, member RAS oncogene family [Source:HGNC Symbol;Acc:HGNC:30513]
ENSG00000276903	HIST1H2AL	8332	histone cluster 1 H2A family member l [Source:HGNC Symbol;Acc:HGNC:4730]
ENSG00000277152
ENSG00000277782
ENSG00000278048			U2 spliceosomal RNA [Source:RFAM;Acc:RF00004]
ENSG00000278266
ENSG00000278272	HIST1H3C	8352	histone cluster 1 H3 family member c [Source:HGNC Symbol;Acc:HGNC:4768]
ENSG00000278463	HIST1H2AB	8335	histone cluster 1 H2A family member b [Source:HGNC Symbol;Acc:HGNC:4734]
ENSG00000279030
ENSG00000279283
ENSG00000279484	KLHL30-AS1		KLHL30 antisense RNA 1 [Source:HGNC Symbol;Acc:HGNC:31018]
ENSG00000279602
ENSG00000280063
ENSG00000281100
ENSG00000281181
ENSG00000282057
ENSG00000001461	NIPAL3	57185	NIPA like domain containing 3 [Source:HGNC Symbol;Acc:HGNC:25233]
ENSG00000001617	SEMA3F	6405	semaphorin 3F [Source:HGNC Symbol;Acc:HGNC:10728]
ENSG00000002549	LAP3	51056	leucine aminopeptidase 3 [Source:HGNC Symbol;Acc:HGNC:18449]
ENSG00000002586	CD99	4267	CD99 molecule [Source:HGNC Symbol;Acc:HGNC:7082]
ENSG00000002834	LASP1	3927	LIM and SH3 protein 1 [Source:HGNC Symbol;Acc:HGNC:6513]
ENSG00000003137	CYP26B1	56603	cytochrome P450 family 26 subfamily B member 1 [Source:HGNC Symbol;Acc:HGNC:20581]
ENSG00000003400	CASP10	843	caspase 10 [Source:HGNC Symbol;Acc:HGNC:1500]
ENSG00000004399	PLXND1	23129	plexin D1 [Source:HGNC Symbol;Acc:HGNC:9107]
ENSG00000004975	DVL2	1856	dishevelled segment polarity protein 2 [Source:HGNC Symbol;Acc:HGNC:3086]
ENSG00000005243	COPZ2	51226	coatomer protein complex subunit zeta 2 [Source:HGNC Symbol;Acc:HGNC:19356]
ENSG00000006025	OSBPL7	114881	oxysterol binding protein like 7 [Source:HGNC Symbol;Acc:HGNC:16387]
ENSG00000006042	TMEM98	26022	transmembrane protein 98 [Source:HGNC Symbol;Acc:HGNC:24529]
ENSG00000006282	SPATA20	64847	spermatogenesis associated 20 [Source:HGNC Symbol;Acc:HGNC:26125]
ENSG00000006459	KDM7A	80853	lysine demethylase 7A [Source:HGNC Symbol;Acc:HGNC:22224]
ENSG00000006638	TBXA2R	6915	thromboxane A2 receptor [Source:HGNC Symbol;Acc:HGNC:11608]
ENSG00000007237	GAS7	8522	growth arrest specific 7 [Source:HGNC Symbol;Acc:HGNC:4169]
ENSG00000008083	JARID2	3720	jumonji and AT-rich interaction domain containing 2 [Source:HGNC Symbol;Acc:HGNC:6196]
ENSG00000008382	MPND	84954	MPN domain containing [Source:HGNC Symbol;Acc:HGNC:25934]
ENSG00000008735	MAPK8IP2	23542	mitogen-activated protein kinase 8 interacting protein 2 [Source:HGNC Symbol;Acc:HGNC:6883]
ENSG00000010295	IFFO1	25900	intermediate filament family orphan 1 [Source:HGNC Symbol;Acc:HGNC:24970]
ENSG00000010318	PHF7	51533	PHD finger protein 7 [Source:HGNC Symbol;Acc:HGNC:18458]
ENSG00000010704	HFE	3077	hemochromatosis [Source:HGNC Symbol;Acc:HGNC:4886]
ENSG00000010810	FYN	2534	FYN proto-oncogene, Src family tyrosine kinase [Source:HGNC Symbol;Acc:HGNC:4037]
ENSG00000010818	HIVEP2	3097	human immunodeficiency virus type I enhancer binding protein 2 [Source:HGNC Symbol;Acc:HGNC:4921]
ENSG00000011105	TSPAN9	10867	tetraspanin 9 [Source:HGNC Symbol;Acc:HGNC:21640]
ENSG00000012660	ELOVL5	60481	ELOVL fatty acid elongase 5 [Source:HGNC Symbol;Acc:HGNC:21308]
ENSG00000013563	DNASE1L1	1774	deoxyribonuclease 1 like 1 [Source:HGNC Symbol;Acc:HGNC:2957]
ENSG00000014216	CAPN1	823	calpain 1 [Source:HGNC Symbol;Acc:HGNC:1476]
ENSG00000017260	ATP2C1	27032	ATPase secretory pathway Ca2+ transporting 1 [Source:HGNC Symbol;Acc:HGNC:13211]
ENSG00000020577	SAMD4A	23034	sterile alpha motif domain containing 4A [Source:HGNC Symbol;Acc:HGNC:23023]
ENSG00000021762	OSBPL5	114879	oxysterol binding protein like 5 [Source:HGNC Symbol;Acc:HGNC:16392]
ENSG00000021826	CPS1	1373	carbamoyl-phosphate synthase 1 [Source:HGNC Symbol;Acc:HGNC:2323]
ENSG00000022267	FHL1	2273	four and a half LIM domains 1 [Source:HGNC Symbol;Acc:HGNC:3702]
ENSG00000023839	ABCC2	1244	ATP binding cassette subfamily C member 2 [Source:HGNC Symbol;Acc:HGNC:53]
ENSG00000023902	PLEKHO1	51177	pleckstrin homology domain containing O1 [Source:HGNC Symbol;Acc:HGNC:24310]
ENSG00000031081	ARHGAP31	57514	Rho GTPase activating protein 31 [Source:HGNC Symbol;Acc:HGNC:29216]
ENSG00000032742	IFT88	8100	intraflagellar transport 88 [Source:HGNC Symbol;Acc:HGNC:20606]
ENSG00000033327	GAB2	9846	GRB2 associated binding protein 2 [Source:HGNC Symbol;Acc:HGNC:14458]
ENSG00000039319	ZFYVE16	9765	zinc finger FYVE-type containing 16 [Source:HGNC Symbol;Acc:HGNC:20756]
ENSG00000042088	TDP1	55775	tyrosyl-DNA phosphodiesterase 1 [Source:HGNC Symbol;Acc:HGNC:18884]
ENSG00000042493	CAPG	822	capping actin protein, gelsolin like [Source:HGNC Symbol;Acc:HGNC:1474]
ENSG00000047648	ARHGAP6	395	Rho GTPase activating protein 6 [Source:HGNC Symbol;Acc:HGNC:676]
ENSG00000049323	LTBP1	4052	latent transforming growth factor beta binding protein 1 [Source:HGNC Symbol;Acc:HGNC:6714]
ENSG00000049540	ELN	2006	elastin [Source:HGNC Symbol;Acc:HGNC:3327]
ENSG00000053524	MCF2L2	23101	MCF.2 cell line derived transforming sequence-like 2 [Source:HGNC Symbol;Acc:HGNC:30319]
ENSG00000054967	RELT	84957	RELT tumor necrosis factor receptor [Source:HGNC Symbol;Acc:HGNC:13764]
ENSG00000057704	TMCC3	57458	transmembrane and coiled-coil domain family 3 [Source:HGNC Symbol;Acc:HGNC:29199]
ENSG00000058056	USP13	8975	ubiquitin specific peptidase 13 (isopeptidase T-3) [Source:HGNC Symbol;Acc:HGNC:12611]
ENSG00000061273	HDAC7	51564	histone deacetylase 7 [Source:HGNC Symbol;Acc:HGNC:14067]
ENSG00000061455	PRDM6	93166	PR/SET domain 6 [Source:HGNC Symbol;Acc:HGNC:9350]
ENSG00000061938	TNK2	10188	tyrosine kinase non receptor 2 [Source:HGNC Symbol;Acc:HGNC:19297]
ENSG00000064042	LIMCH1	22998	LIM and calponin homology domains 1 [Source:HGNC Symbol;Acc:HGNC:29191]
ENSG00000064115	TM7SF3	51768	transmembrane 7 superfamily member 3 [Source:HGNC Symbol;Acc:HGNC:23049]
ENSG00000064886	CHI3L2	1117	chitinase 3 like 2 [Source:HGNC Symbol;Acc:HGNC:1933]
ENSG00000064989	CALCRL	10203	calcitonin receptor like receptor [Source:HGNC Symbol;Acc:HGNC:16709]
ENSG00000065054	SLC9A3R2	9351	SLC9A3 regulator 2 [Source:HGNC Symbol;Acc:HGNC:11076]
ENSG00000065057	NTHL1	4913	nth like DNA glycosylase 1 [Source:HGNC Symbol;Acc:HGNC:8028]
ENSG00000065357	DGKA	1606	diacylglycerol kinase alpha [Source:HGNC Symbol;Acc:HGNC:2849]
ENSG00000065621	GSTO2	119391	glutathione S-transferase omega 2 [Source:HGNC Symbol;Acc:HGNC:23064]
ENSG00000065717	TLE2	7089	transducin like enhancer of split 2 [Source:HGNC Symbol;Acc:HGNC:11838]
ENSG00000065809	FAM107B	83641	family with sequence similarity 107 member B [Source:HGNC Symbol;Acc:HGNC:23726]
ENSG00000065923	SLC9A7	84679	solute carrier family 9 member A7 [Source:HGNC Symbol;Acc:HGNC:17123]
ENSG00000067057	PFKP	5214	phosphofructokinase, platelet [Source:HGNC Symbol;Acc:HGNC:8878]
ENSG00000067445	TRO	7216	trophinin [Source:HGNC Symbol;Acc:HGNC:12326]
ENSG00000067715	SYT1	6857	synaptotagmin 1 [Source:HGNC Symbol;Acc:HGNC:11509]
ENSG00000068366	ACSL4	2182	acyl-CoA synthetase long-chain family member 4 [Source:HGNC Symbol;Acc:HGNC:3571]
ENSG00000068489	PRR11	55771	proline rich 11 [Source:HGNC Symbol;Acc:HGNC:25619]
ENSG00000068903	SIRT2	22933	sirtuin 2 [Source:HGNC Symbol;Acc:HGNC:10886]
ENSG00000069431	ABCC9	10060	ATP binding cassette subfamily C member 9 [Source:HGNC Symbol;Acc:HGNC:60]
ENSG00000070214	SLC44A1	23446	solute carrier family 44 member 1 [Source:HGNC Symbol;Acc:HGNC:18798]
ENSG00000071242	RPS6KA2	6196	ribosomal protein S6 kinase A2 [Source:HGNC Symbol;Acc:HGNC:10431]
ENSG00000073111	MCM2	4171	minichromosome maintenance complex component 2 [Source:HGNC Symbol;Acc:HGNC:6944]
ENSG00000073464	CLCN4	1183	chloride voltage-gated channel 4 [Source:HGNC Symbol;Acc:HGNC:2022]
ENSG00000074603	DPP8	54878	dipeptidyl peptidase 8 [Source:HGNC Symbol;Acc:HGNC:16490]
ENSG00000075223	SEMA3C	10512	semaphorin 3C [Source:HGNC Symbol;Acc:HGNC:10725]
ENSG00000076067	RBMS2	5939	RNA binding motif single stranded interacting protein 2 [Source:HGNC Symbol;Acc:HGNC:9909]
ENSG00000076513	ANKRD13A	88455	ankyrin repeat domain 13A [Source:HGNC Symbol;Acc:HGNC:21268]
ENSG00000076716	GPC4	2239	glypican 4 [Source:HGNC Symbol;Acc:HGNC:4452]
ENSG00000078018	MAP2	4133	microtubule associated protein 2 [Source:HGNC Symbol;Acc:HGNC:6839]
ENSG00000078487	ZCWPW1	55063	zinc finger CW-type and PWWP domain containing 1 [Source:HGNC Symbol;Acc:HGNC:23486]
ENSG00000079335	CDC14A	8556	cell division cycle 14A [Source:HGNC Symbol;Acc:HGNC:1718]
ENSG00000079462	PAFAH1B3	5050	platelet activating factor acetylhydrolase 1b catalytic subunit 3 [Source:HGNC Symbol;Acc:HGNC:8576]
ENSG00000080031	PTPRH	5794	protein tyrosine phosphatase, receptor type H [Source:HGNC Symbol;Acc:HGNC:9672]
ENSG00000080822	CLDND1	56650	claudin domain containing 1 [Source:HGNC Symbol;Acc:HGNC:1322]
ENSG00000082014	SMARCD3	6604	SWI/SNF related, matrix associated, actin dependent regulator of chromatin, subfamily d, member 3 [Source:HGNC Symbol;Acc:HGNC:11108]
ENSG00000082497	SERTAD4	56256	SERTA domain containing 4 [Source:HGNC Symbol;Acc:HGNC:25236]
ENSG00000083123	BCKDHB	594	branched chain keto acid dehydrogenase E1 subunit beta [Source:HGNC Symbol;Acc:HGNC:987]
ENSG00000083799	CYLD	1540	CYLD lysine 63 deubiquitinase [Source:HGNC Symbol;Acc:HGNC:2584]
ENSG00000084207	GSTP1	2950	glutathione S-transferase pi 1 [Source:HGNC Symbol;Acc:HGNC:4638]
ENSG00000084731	KIF3C	3797	kinesin family member 3C [Source:HGNC Symbol;Acc:HGNC:6321]
ENSG00000085465	OVGP1	5016	oviductal glycoprotein 1 [Source:HGNC Symbol;Acc:HGNC:8524]
ENSG00000085871	MGST2	4258	microsomal glutathione S-transferase 2 [Source:HGNC Symbol;Acc:HGNC:7063]
ENSG00000087077	TRIP6	7205	thyroid hormone receptor interactor 6 [Source:HGNC Symbol;Acc:HGNC:12311]
ENSG00000087116	ADAMTS2	9509	ADAM metallopeptidase with thrombospondin type 1 motif 2 [Source:HGNC Symbol;Acc:HGNC:218]
ENSG00000087245	MMP2	4313	matrix metallopeptidase 2 [Source:HGNC Symbol;Acc:HGNC:7166]
ENSG00000087266	SH3BP2	6452	SH3 domain binding protein 2 [Source:HGNC Symbol;Acc:HGNC:10825]
ENSG00000087301	TXNDC16	57544	thioredoxin domain containing 16 [Source:HGNC Symbol;Acc:HGNC:19965]
ENSG00000087842	PIR	8544	pirin [Source:HGNC Symbol;Acc:HGNC:30048]
ENSG00000087884	AAMDC	28971	adipogenesis associated Mth938 domain containing [Source:HGNC Symbol;Acc:HGNC:30205]
ENSG00000088367	EPB41L1	2036	erythrocyte membrane protein band 4.1 like 1 [Source:HGNC Symbol;Acc:HGNC:3378]
ENSG00000088538	DOCK3	1795	dedicator of cytokinesis 3 [Source:HGNC Symbol;Acc:HGNC:2989]
ENSG00000088826	SMOX	54498	spermine oxidase [Source:HGNC Symbol;Acc:HGNC:15862]
ENSG00000088899	LZTS3	9762	leucine zipper tumor suppressor family member 3 [Source:HGNC Symbol;Acc:HGNC:30139]
ENSG00000089225	TBX5	6910	T-box 5 [Source:HGNC Symbol;Acc:HGNC:11604]
ENSG00000089472	HEPH	9843	hephaestin [Source:HGNC Symbol;Acc:HGNC:4866]
ENSG00000090530	P3H2	55214	prolyl 3-hydroxylase 2 [Source:HGNC Symbol;Acc:HGNC:19317]
ENSG00000090924	PLEKHG2	64857	pleckstrin homology and RhoGEF domain containing G2 [Source:HGNC Symbol;Acc:HGNC:29515]
ENSG00000091409	ITGA6	3655	integrin subunit alpha 6 [Source:HGNC Symbol;Acc:HGNC:6142]
ENSG00000091490	SEL1L3	23231	SEL1L family member 3 [Source:HGNC Symbol;Acc:HGNC:29108]
ENSG00000091592	NLRP1	22861	NLR family pyrin domain containing 1 [Source:HGNC Symbol;Acc:HGNC:14374]
ENSG00000091844	RGS17	26575	regulator of G-protein signaling 17 [Source:HGNC Symbol;Acc:HGNC:14088]
ENSG00000091986	CCDC80	151887	coiled-coil domain containing 80 [Source:HGNC Symbol;Acc:HGNC:30649]
ENSG00000092068	SLC7A8	23428	solute carrier family 7 member 8 [Source:HGNC Symbol;Acc:HGNC:11066]
ENSG00000092096	SLC22A17	51310	solute carrier family 22 member 17 [Source:HGNC Symbol;Acc:HGNC:23095]
ENSG00000092148	HECTD1	25831	HECT domain E3 ubiquitin protein ligase 1 [Source:HGNC Symbol;Acc:HGNC:20157]
ENSG00000092820	EZR	7430	ezrin [Source:HGNC Symbol;Acc:HGNC:12691]
ENSG00000092841	MYL6	4637	myosin light chain 6 [Source:HGNC Symbol;Acc:HGNC:7587]
ENSG00000093072	CECR1	51816	cat eye syndrome chromosome region, candidate 1 [Source:HGNC Symbol;Acc:HGNC:1839]
ENSG00000094975	SUCO	51430	SUN domain containing ossification factor [Source:HGNC Symbol;Acc:HGNC:1240]
ENSG00000095539	SEMA4G	57715	semaphorin 4G [Source:HGNC Symbol;Acc:HGNC:10735]
ENSG00000095739	BAMBI	25805	BMP and activin membrane bound inhibitor [Source:HGNC Symbol;Acc:HGNC:30251]
ENSG00000095794	CREM	1390	cAMP responsive element modulator [Source:HGNC Symbol;Acc:HGNC:2352]
ENSG00000096060	FKBP5	2289	FK506 binding protein 5 [Source:HGNC Symbol;Acc:HGNC:3721]
ENSG00000097021	ACOT7	11332	acyl-CoA thioesterase 7 [Source:HGNC Symbol;Acc:HGNC:24157]
ENSG00000099937	SERPIND1	3053	serpin family D member 1 [Source:HGNC Symbol;Acc:HGNC:4838]
ENSG00000099991	CABIN1	23523	calcineurin binding protein 1 [Source:HGNC Symbol;Acc:HGNC:24187]
ENSG00000100079	LGALS2	3957	galectin 2 [Source:HGNC Symbol;Acc:HGNC:6562]
ENSG00000100116	GCAT	23464	glycine C-acetyltransferase [Source:HGNC Symbol;Acc:HGNC:4188]
ENSG00000100139	MICALL1	85377	MICAL like 1 [Source:HGNC Symbol;Acc:HGNC:29804]
ENSG00000100280	AP1B1	162	adaptor related protein complex 1 beta 1 subunit [Source:HGNC Symbol;Acc:HGNC:554]
ENSG00000100292	HMOX1	3162	heme oxygenase 1 [Source:HGNC Symbol;Acc:HGNC:5013]
ENSG00000100300	TSPO	706	translocator protein [Source:HGNC Symbol;Acc:HGNC:1158]
ENSG00000100320	RBFOX2	23543	RNA binding protein, fox-1 homolog 2 [Source:HGNC Symbol;Acc:HGNC:9906]
ENSG00000100403	ZC3H7B	23264	zinc finger CCCH-type containing 7B [Source:HGNC Symbol;Acc:HGNC:30869]
ENSG00000100596	SPTLC2	9517	serine palmitoyltransferase long chain base subunit 2 [Source:HGNC Symbol;Acc:HGNC:11278]
ENSG00000100626	GALNT16	57452	polypeptide N-acetylgalactosaminyltransferase 16 [Source:HGNC Symbol;Acc:HGNC:23233]
ENSG00000100647	SUSD6	9766	sushi domain containing 6 [Source:HGNC Symbol;Acc:HGNC:19956]
ENSG00000100652	SLC10A1	6554	solute carrier family 10 member 1 [Source:HGNC Symbol;Acc:HGNC:10905]
ENSG00000100767	PAPLN	89932	papilin, proteoglycan like sulfated glycoprotein [Source:HGNC Symbol;Acc:HGNC:19262]
ENSG00000101079	NDRG3	57446	NDRG family member 3 [Source:HGNC Symbol;Acc:HGNC:14462]
ENSG00000101134	DOK5	55816	docking protein 5 [Source:HGNC Symbol;Acc:HGNC:16173]
ENSG00000101220	C20orf27	54976	chromosome 20 open reading frame 27 [Source:HGNC Symbol;Acc:HGNC:15873]
ENSG00000101255	TRIB3	57761	tribbles pseudokinase 3 [Source:HGNC Symbol;Acc:HGNC:16228]
ENSG00000101347	SAMHD1	25939	SAM and HD domain containing deoxynucleoside triphosphate triphosphohydrolase 1 [Source:HGNC Symbol;Acc:HGNC:15925]
ENSG00000101447	FAM83D	81610	family with sequence similarity 83 member D [Source:HGNC Symbol;Acc:HGNC:16122]
ENSG00000101605	MYOM1	8736	myomesin 1 [Source:HGNC Symbol;Acc:HGNC:7613]
ENSG00000101871	MID1	4281	midline 1 [Source:HGNC Symbol;Acc:HGNC:7095]
ENSG00000102265	TIMP1	7076	TIMP metallopeptidase inhibitor 1 [Source:HGNC Symbol;Acc:HGNC:11820]
ENSG00000102271	KLHL4	56062	kelch like family member 4 [Source:HGNC Symbol;Acc:HGNC:6355]
ENSG00000102317	RBM3	5935	RNA binding motif (RNP1, RRM) protein 3 [Source:HGNC Symbol;Acc:HGNC:9900]
ENSG00000102362	SYTL4	94121	synaptotagmin like 4 [Source:HGNC Symbol;Acc:HGNC:15588]
ENSG00000102385	DRP2	1821	dystrophin related protein 2 [Source:HGNC Symbol;Acc:HGNC:3032]
ENSG00000102554	KLF5	688	Kruppel like factor 5 [Source:HGNC Symbol;Acc:HGNC:6349]
ENSG00000102595	UGGT2	55757	UDP-glucose glycoprotein glucosyltransferase 2 [Source:HGNC Symbol;Acc:HGNC:15664]
ENSG00000102882	MAPK3	5595	mitogen-activated protein kinase 3 [Source:HGNC Symbol;Acc:HGNC:6877]
ENSG00000102898	NUTF2	10204	nuclear transport factor 2 [Source:HGNC Symbol;Acc:HGNC:13722]
ENSG00000103066	PLA2G15	23659	phospholipase A2 group XV [Source:HGNC Symbol;Acc:HGNC:17163]
ENSG00000103202	NME4	4833	NME/NM23 nucleoside diphosphate kinase 4 [Source:HGNC Symbol;Acc:HGNC:7852]
ENSG00000103269	RHBDL1	9028	rhomboid like 1 [Source:HGNC Symbol;Acc:HGNC:10007]
ENSG00000103490	PYCARD	29108	PYD and CARD domain containing [Source:HGNC Symbol;Acc:HGNC:16608]
ENSG00000103550	KNOP1	400506	lysine rich nucleolar protein 1 [Source:HGNC Symbol;Acc:HGNC:34404]
ENSG00000103657	HERC1	8925	HECT and RLD domain containing E3 ubiquitin protein ligase family member 1 [Source:HGNC Symbol;Acc:HGNC:4867]
ENSG00000103966	EHD4	30844	EH domain containing 4 [Source:HGNC Symbol;Acc:HGNC:3245]
ENSG00000104177	MYEF2	50804	myelin expression factor 2 [Source:HGNC Symbol;Acc:HGNC:17940]
ENSG00000104290	FZD3	7976	frizzled class receptor 3 [Source:HGNC Symbol;Acc:HGNC:4041]
ENSG00000104856	RELB	5971	RELB proto-oncogene, NF-kB subunit [Source:HGNC Symbol;Acc:HGNC:9956]
ENSG00000104967	NOVA2	4858	NOVA alternative splicing regulator 2 [Source:HGNC Symbol;Acc:HGNC:7887]
ENSG00000104998	IL27RA	9466	interleukin 27 receptor subunit alpha [Source:HGNC Symbol;Acc:HGNC:17290]
ENSG00000105245	NUMBL	9253	NUMB like, endocytic adaptor protein [Source:HGNC Symbol;Acc:HGNC:8061]
ENSG00000105270	CLIP3	25999	CAP-Gly domain containing linker protein 3 [Source:HGNC Symbol;Acc:HGNC:24314]
ENSG00000105290	APLP1	333	amyloid beta precursor like protein 1 [Source:HGNC Symbol;Acc:HGNC:597]
ENSG00000105355	PLIN3	10226	perilipin 3 [Source:HGNC Symbol;Acc:HGNC:16893]
ENSG00000105472	CLEC11A	6320	C-type lectin domain family 11 member A [Source:HGNC Symbol;Acc:HGNC:10576]
ENSG00000105499	PLA2G4C	8605	phospholipase A2 group IVC [Source:HGNC Symbol;Acc:HGNC:9037]
ENSG00000105516	DBP	1628	D-box binding PAR bZIP transcription factor [Source:HGNC Symbol;Acc:HGNC:2697]
ENSG00000105538	RASIP1	54922	Ras interacting protein 1 [Source:HGNC Symbol;Acc:HGNC:24716]
ENSG00000105552	BCAT2	587	branched chain amino acid transaminase 2 [Source:HGNC Symbol;Acc:HGNC:977]
ENSG00000105605	CACNG7	59284	calcium voltage-gated channel auxiliary subunit gamma 7 [Source:HGNC Symbol;Acc:HGNC:13626]
ENSG00000105643	ARRDC2	27106	arrestin domain containing 2 [Source:HGNC Symbol;Acc:HGNC:25225]
ENSG00000105696	TMEM59L	25789	transmembrane protein 59 like [Source:HGNC Symbol;Acc:HGNC:13237]
ENSG00000105855	ITGB8	3696	integrin subunit beta 8 [Source:HGNC Symbol;Acc:HGNC:6163]
ENSG00000105866	SP4	6671	Sp4 transcription factor [Source:HGNC Symbol;Acc:HGNC:11209]
ENSG00000105894	PTN	5764	pleiotrophin [Source:HGNC Symbol;Acc:HGNC:9630]
ENSG00000105976	MET	4233	MET proto-oncogene, receptor tyrosine kinase [Source:HGNC Symbol;Acc:HGNC:7029]
ENSG00000106089	STX1A	6804	syntaxin 1A [Source:HGNC Symbol;Acc:HGNC:11433]
ENSG00000106211	HSPB1	3315	heat shock protein family B (small) member 1 [Source:HGNC Symbol;Acc:HGNC:5246]
ENSG00000106333	PCOLCE	5118	procollagen C-endopeptidase enhancer [Source:HGNC Symbol;Acc:HGNC:8738]
ENSG00000106348	IMPDH1	3614	inosine monophosphate dehydrogenase 1 [Source:HGNC Symbol;Acc:HGNC:6052]
ENSG00000106351	AGFG2	3268	ArfGAP with FG repeats 2 [Source:HGNC Symbol;Acc:HGNC:5177]
ENSG00000106367	AP1S1	1174	adaptor related protein complex 1 sigma 1 subunit [Source:HGNC Symbol;Acc:HGNC:559]
ENSG00000106546	AHR	196	aryl hydrocarbon receptor [Source:HGNC Symbol;Acc:HGNC:348]
ENSG00000106624	AEBP1	165	AE binding protein 1 [Source:HGNC Symbol;Acc:HGNC:303]
ENSG00000106785	TRIM14	9830	tripartite motif containing 14 [Source:HGNC Symbol;Acc:HGNC:16283]
ENSG00000106823	ECM2	1842	extracellular matrix protein 2 [Source:HGNC Symbol;Acc:HGNC:3154]
ENSG00000106829	TLE4	7091	transducin like enhancer of split 4 [Source:HGNC Symbol;Acc:HGNC:11840]
ENSG00000106991	ENG	2022	endoglin [Source:HGNC Symbol;Acc:HGNC:3349]
ENSG00000107020	PLGRKT	55848	plasminogen receptor with a C-terminal lysine [Source:HGNC Symbol;Acc:HGNC:23633]
ENSG00000107262	BAG1	573	BCL2 associated athanogene 1 [Source:HGNC Symbol;Acc:HGNC:937]
ENSG00000107443	CCNJ	54619	cyclin J [Source:HGNC Symbol;Acc:HGNC:23434]
ENSG00000107796	ACTA2	59	actin, alpha 2, smooth muscle, aorta [Source:HGNC Symbol;Acc:HGNC:130]
ENSG00000107819	SFXN3	81855	sideroflexin 3 [Source:HGNC Symbol;Acc:HGNC:16087]
ENSG00000107882	SUFU	51684	SUFU negative regulator of hedgehog signaling [Source:HGNC Symbol;Acc:HGNC:16466]
ENSG00000108387	SEPT4	5414	septin 4 [Source:HGNC Symbol;Acc:HGNC:9165]
ENSG00000108479	GALK1	2584	galactokinase 1 [Source:HGNC Symbol;Acc:HGNC:4118]
ENSG00000108582	CPD	1362	carboxypeptidase D [Source:HGNC Symbol;Acc:HGNC:2301]
ENSG00000108691	CCL2	6347	C-C motif chemokine ligand 2 [Source:HGNC Symbol;Acc:HGNC:10618]
ENSG00000108797	CNTNAP1	8506	contactin associated protein 1 [Source:HGNC Symbol;Acc:HGNC:8011]
ENSG00000108830	RND2	8153	Rho family GTPase 2 [Source:HGNC Symbol;Acc:HGNC:18315]
ENSG00000108947	EFNB3	1949	ephrin B3 [Source:HGNC Symbol;Acc:HGNC:3228]
ENSG00000108950	FAM20A	54757	FAM20A, golgi associated secretory pathway pseudokinase [Source:HGNC Symbol;Acc:HGNC:23015]
ENSG00000108960	MMD	23531	monocyte to macrophage differentiation associated [Source:HGNC Symbol;Acc:HGNC:7153]
ENSG00000109265	KIAA1211	57482	KIAA1211 [Source:HGNC Symbol;Acc:HGNC:29219]
ENSG00000109472	CPE	1363	carboxypeptidase E [Source:HGNC Symbol;Acc:HGNC:2303]
ENSG00000109511	ANXA10	11199	annexin A10 [Source:HGNC Symbol;Acc:HGNC:534]
ENSG00000109586	GALNT7	51809	polypeptide N-acetylgalactosaminyltransferase 7 [Source:HGNC Symbol;Acc:HGNC:4129]
ENSG00000109654	TRIM2	23321	tripartite motif containing 2 [Source:HGNC Symbol;Acc:HGNC:15974]
ENSG00000109674	NEIL3	55247	nei like DNA glycosylase 3 [Source:HGNC Symbol;Acc:HGNC:24573]
ENSG00000109743	BST1	683	bone marrow stromal cell antigen 1 [Source:HGNC Symbol;Acc:HGNC:1118]
ENSG00000109771	LRP2BP	55805	LRP2 binding protein [Source:HGNC Symbol;Acc:HGNC:25434]
ENSG00000109794	FAM149A	25854	family with sequence similarity 149 member A [Source:HGNC Symbol;Acc:HGNC:24527]
ENSG00000109805	NCAPG	64151	non-SMC condensin I complex subunit G [Source:HGNC Symbol;Acc:HGNC:24304]
ENSG00000109881	CCDC34	91057	coiled-coil domain containing 34 [Source:HGNC Symbol;Acc:HGNC:25079]
ENSG00000110002	VWA5A	4013	von Willebrand factor A domain containing 5A [Source:HGNC Symbol;Acc:HGNC:6658]
ENSG00000110025	SNX15	29907	sorting nexin 15 [Source:HGNC Symbol;Acc:HGNC:14978]
ENSG00000110218	PANX1	24145	pannexin 1 [Source:HGNC Symbol;Acc:HGNC:8599]
ENSG00000110492	MDK	4192	midkine (neurite growth-promoting factor 2) [Source:HGNC Symbol;Acc:HGNC:6972]
ENSG00000110660	SLC35F2	54733	solute carrier family 35 member F2 [Source:HGNC Symbol;Acc:HGNC:23615]
ENSG00000110693	SOX6	55553	SRY-box 6 [Source:HGNC Symbol;Acc:HGNC:16421]
ENSG00000110876	SELPLG	6404	selectin P ligand [Source:HGNC Symbol;Acc:HGNC:10722]
ENSG00000110881	ASIC1	41	acid sensing ion channel subunit 1 [Source:HGNC Symbol;Acc:HGNC:100]
ENSG00000111077	TNS2	23371	tensin 2 [Source:HGNC Symbol;Acc:HGNC:19737]
ENSG00000111331	OAS3	4940	2'-5'-oligoadenylate synthetase 3 [Source:HGNC Symbol;Acc:HGNC:8088]
ENSG00000111452	ADGRD1	283383	adhesion G protein-coupled receptor D1 [Source:HGNC Symbol;Acc:HGNC:19893]
ENSG00000111802	TDP2	51567	tyrosyl-DNA phosphodiesterase 2 [Source:HGNC Symbol;Acc:HGNC:17768]
ENSG00000111859	NEDD9	4739	neural precursor cell expressed, developmentally down-regulated 9 [Source:HGNC Symbol;Acc:HGNC:7733]
ENSG00000112210	RAB23	51715	RAB23, member RAS oncogene family [Source:HGNC Symbol;Acc:HGNC:14263]
ENSG00000112759	SLC29A1	2030	solute carrier family 29 member 1 (Augustine blood group) [Source:HGNC Symbol;Acc:HGNC:11003]
ENSG00000112877	CEP72	55722	centrosomal protein 72 [Source:HGNC Symbol;Acc:HGNC:25547]
ENSG00000112902	SEMA5A	9037	semaphorin 5A [Source:HGNC Symbol;Acc:HGNC:10736]
ENSG00000112936	C7	730	complement C7 [Source:HGNC Symbol;Acc:HGNC:1346]
ENSG00000113163	COL4A3BP	10087	collagen type IV alpha 3 binding protein [Source:HGNC Symbol;Acc:HGNC:2205]
ENSG00000113369	ARRDC3	57561	arrestin domain containing 3 [Source:HGNC Symbol;Acc:HGNC:29263]
ENSG00000113389	NPR3	4883	natriuretic peptide receptor 3 [Source:HGNC Symbol;Acc:HGNC:7945]
ENSG00000113739	STC2	8614	stanniocalcin 2 [Source:HGNC Symbol;Acc:HGNC:11374]
ENSG00000113742	CPEB4	80315	cytoplasmic polyadenylation element binding protein 4 [Source:HGNC Symbol;Acc:HGNC:21747]
ENSG00000113790	EHHADH	1962	enoyl-CoA hydratase and 3-hydroxyacyl CoA dehydrogenase [Source:HGNC Symbol;Acc:HGNC:3247]
ENSG00000113805	CNTN3	5067	contactin 3 [Source:HGNC Symbol;Acc:HGNC:2173]
ENSG00000113916	BCL6	604	B-cell CLL/lymphoma 6 [Source:HGNC Symbol;Acc:HGNC:1001]
ENSG00000114054	PCCB	5096	propionyl-CoA carboxylase beta subunit [Source:HGNC Symbol;Acc:HGNC:8654]
ENSG00000114529	C3orf52	79669	chromosome 3 open reading frame 52 [Source:HGNC Symbol;Acc:HGNC:26255]
ENSG00000114698	PLSCR4	57088	phospholipid scramblase 4 [Source:HGNC Symbol;Acc:HGNC:16497]
ENSG00000114739	ACVR2B	93	activin A receptor type 2B [Source:HGNC Symbol;Acc:HGNC:174]
ENSG00000114770	ABCC5	10057	ATP binding cassette subfamily C member 5 [Source:HGNC Symbol;Acc:HGNC:56]
ENSG00000115318	LOXL3	84695	lysyl oxidase like 3 [Source:HGNC Symbol;Acc:HGNC:13869]
ENSG00000115414	FN1	2335	fibronectin 1 [Source:HGNC Symbol;Acc:HGNC:3778]
ENSG00000115461	IGFBP5	3488	insulin like growth factor binding protein 5 [Source:HGNC Symbol;Acc:HGNC:5474]
ENSG00000115520	COQ10B	80219	coenzyme Q10B [Source:HGNC Symbol;Acc:HGNC:25819]
ENSG00000115687	PASK	23178	PAS domain containing serine/threonine kinase [Source:HGNC Symbol;Acc:HGNC:17270]
ENSG00000115884	SDC1	6382	syndecan 1 [Source:HGNC Symbol;Acc:HGNC:10658]
ENSG00000116032	GRIN3B	116444	glutamate ionotropic receptor NMDA type subunit 3B [Source:HGNC Symbol;Acc:HGNC:16768]
ENSG00000116132	PRRX1	5396	paired related homeobox 1 [Source:HGNC Symbol;Acc:HGNC:9142]
ENSG00000116406	EDEM3	80267	ER degradation enhancing alpha-mannosidase like protein 3 [Source:HGNC Symbol;Acc:HGNC:16787]
ENSG00000116514	RNF19B	127544	ring finger protein 19B [Source:HGNC Symbol;Acc:HGNC:26886]
ENSG00000116652	DLEU2L		deleted in lymphocytic leukemia 2-like [Source:HGNC Symbol;Acc:HGNC:13225]
ENSG00000116679	IVNS1ABP	10625	influenza virus NS1A binding protein [Source:HGNC Symbol;Acc:HGNC:16951]
ENSG00000116741	RGS2	5997	regulator of G-protein signaling 2 [Source:HGNC Symbol;Acc:HGNC:9998]
ENSG00000116774	OLFML3	56944	olfactomedin like 3 [Source:HGNC Symbol;Acc:HGNC:24956]
ENSG00000117461	PIK3R3	8503	phosphoinositide-3-kinase regulatory subunit 3 [Source:HGNC Symbol;Acc:HGNC:8981]
ENSG00000117500	TMED5	50999	transmembrane p24 trafficking protein 5 [Source:HGNC Symbol;Acc:HGNC:24251]
ENSG00000117597	DIEXF	27042	digestive organ expansion factor homolog (zebrafish) [Source:HGNC Symbol;Acc:HGNC:28440]
ENSG00000118094	TREH	11181	trehalase [Source:HGNC Symbol;Acc:HGNC:12266]
ENSG00000118162	KPTN	11133	kaptin, actin binding protein [Source:HGNC Symbol;Acc:HGNC:6404]
ENSG00000118193	KIF14	9928	kinesin family member 14 [Source:HGNC Symbol;Acc:HGNC:19181]
ENSG00000118507	AKAP7	9465	A-kinase anchoring protein 7 [Source:HGNC Symbol;Acc:HGNC:377]
ENSG00000119042	SATB2	23314	SATB homeobox 2 [Source:HGNC Symbol;Acc:HGNC:21637]
ENSG00000119185	ITGB1BP1	9270	integrin subunit beta 1 binding protein 1 [Source:HGNC Symbol;Acc:HGNC:23927]
ENSG00000119227	PIGZ	80235	phosphatidylinositol glycan anchor biosynthesis class Z [Source:HGNC Symbol;Acc:HGNC:30596]
ENSG00000119326	CTNNAL1	8727	catenin alpha like 1 [Source:HGNC Symbol;Acc:HGNC:2512]
ENSG00000119632	IFI27L2	83982	interferon alpha inducible protein 27 like 2 [Source:HGNC Symbol;Acc:HGNC:19753]
ENSG00000119681	LTBP2	4053	latent transforming growth factor beta binding protein 2 [Source:HGNC Symbol;Acc:HGNC:6715]
ENSG00000119686	FLVCR2	55640	feline leukemia virus subgroup C cellular receptor family member 2 [Source:HGNC Symbol;Acc:HGNC:20105]
ENSG00000119703	ZC2HC1C	79696	zinc finger C2HC-type containing 1C [Source:HGNC Symbol;Acc:HGNC:20354]
ENSG00000119787	ATL2	64225	atlastin GTPase 2 [Source:HGNC Symbol;Acc:HGNC:24047]
ENSG00000119844	AFTPH	54812	aftiphilin [Source:HGNC Symbol;Acc:HGNC:25951]
ENSG00000119866	BCL11A	53335	B-cell CLL/lymphoma 11A [Source:HGNC Symbol;Acc:HGNC:13221]
ENSG00000119917	IFIT3	3437	interferon induced protein with tetratricopeptide repeats 3 [Source:HGNC Symbol;Acc:HGNC:5411]
ENSG00000119922	IFIT2	3433	interferon induced protein with tetratricopeptide repeats 2 [Source:HGNC Symbol;Acc:HGNC:5409]
ENSG00000119938	PPP1R3C	5507	protein phosphatase 1 regulatory subunit 3C [Source:HGNC Symbol;Acc:HGNC:9293]
ENSG00000119943	PYROXD2	84795	pyridine nucleotide-disulphide oxidoreductase domain 2 [Source:HGNC Symbol;Acc:HGNC:23517]
ENSG00000120158	RCL1	10171	RNA terminal phosphate cyclase like 1 [Source:HGNC Symbol;Acc:HGNC:17687]
ENSG00000120256	LRP11	84918	LDL receptor related protein 11 [Source:HGNC Symbol;Acc:HGNC:16936]
ENSG00000120278	PLEKHG1	57480	pleckstrin homology and RhoGEF domain containing G1 [Source:HGNC Symbol;Acc:HGNC:20884]
ENSG00000120594	PLXDC2	84898	plexin domain containing 2 [Source:HGNC Symbol;Acc:HGNC:21013]
ENSG00000120738	EGR1	1958	early growth response 1 [Source:HGNC Symbol;Acc:HGNC:3238]
ENSG00000120910	PPP3CC	5533	protein phosphatase 3 catalytic subunit gamma [Source:HGNC Symbol;Acc:HGNC:9316]
ENSG00000121068	TBX2	6909	T-box 2 [Source:HGNC Symbol;Acc:HGNC:11597]
ENSG00000121691	CAT	847	catalase [Source:HGNC Symbol;Acc:HGNC:1516]
ENSG00000121858	TNFSF10	8743	tumor necrosis factor superfamily member 10 [Source:HGNC Symbol;Acc:HGNC:11925]
ENSG00000122035	RASL11A	387496	RAS like family 11 member A [Source:HGNC Symbol;Acc:HGNC:23802]
ENSG00000122042	UBL3	5412	ubiquitin like 3 [Source:HGNC Symbol;Acc:HGNC:12504]
ENSG00000122644	ARL4A	10124	ADP ribosylation factor like GTPase 4A [Source:HGNC Symbol;Acc:HGNC:695]
ENSG00000122694	GLIPR2	152007	GLI pathogenesis related 2 [Source:HGNC Symbol;Acc:HGNC:18007]
ENSG00000122707	RECK	8434	reversion inducing cysteine rich protein with kazal motifs [Source:HGNC Symbol;Acc:HGNC:11345]
ENSG00000122786	CALD1	800	caldesmon 1 [Source:HGNC Symbol;Acc:HGNC:1441]
ENSG00000122877	EGR2	1959	early growth response 2 [Source:HGNC Symbol;Acc:HGNC:3239]
ENSG00000122952	ZWINT	11130	ZW10 interacting kinetochore protein [Source:HGNC Symbol;Acc:HGNC:13195]
ENSG00000123080	CDKN2C	1031	cyclin dependent kinase inhibitor 2C [Source:HGNC Symbol;Acc:HGNC:1789]
ENSG00000123094	RASSF8	11228	Ras association domain family member 8 [Source:HGNC Symbol;Acc:HGNC:13232]
ENSG00000123119	NECAB1	64168	N-terminal EF-hand calcium binding protein 1 [Source:HGNC Symbol;Acc:HGNC:20983]
ENSG00000123159	GIPC1	10755	GIPC PDZ domain containing family member 1 [Source:HGNC Symbol;Acc:HGNC:1226]
ENSG00000123933	MXD4	10608	MAX dimerization protein 4 [Source:HGNC Symbol;Acc:HGNC:13906]
ENSG00000124181	PLCG1	5335	phospholipase C gamma 1 [Source:HGNC Symbol;Acc:HGNC:9065]
ENSG00000124191	TOX2	84969	TOX high mobility group box family member 2 [Source:HGNC Symbol;Acc:HGNC:16095]
ENSG00000124212	PTGIS	5740	prostaglandin I2 synthase [Source:HGNC Symbol;Acc:HGNC:9603]
ENSG00000124225	PMEPA1	56937	prostate transmembrane protein, androgen induced 1 [Source:HGNC Symbol;Acc:HGNC:14107]
ENSG00000124496	TRERF1	55809	transcriptional regulating factor 1 [Source:HGNC Symbol;Acc:HGNC:18273]
ENSG00000124920	MYRF	745	myelin regulatory factor [Source:HGNC Symbol;Acc:HGNC:1181]
ENSG00000125124	BBS2	583	Bardet-Biedl syndrome 2 [Source:HGNC Symbol;Acc:HGNC:967]
ENSG00000125170	DOK4	55715	docking protein 4 [Source:HGNC Symbol;Acc:HGNC:19868]
ENSG00000125430	HS3ST3B1	9953	heparan sulfate-glucosamine 3-sulfotransferase 3B1 [Source:HGNC Symbol;Acc:HGNC:5198]
ENSG00000125434	SLC25A35	399512	solute carrier family 25 member 35 [Source:HGNC Symbol;Acc:HGNC:31921]
ENSG00000125534	PPDPF	79144	pancreatic progenitor cell differentiation and proliferation factor [Source:HGNC Symbol;Acc:HGNC:16142]
ENSG00000125629	INSIG2	51141	insulin induced gene 2 [Source:HGNC Symbol;Acc:HGNC:20452]
ENSG00000125730	C3	718	complement C3 [Source:HGNC Symbol;Acc:HGNC:1318]
ENSG00000125740	FOSB	2354	FosB proto-oncogene, AP-1 transcription factor subunit [Source:HGNC Symbol;Acc:HGNC:3797]
ENSG00000125744	RTN2	6253	reticulon 2 [Source:HGNC Symbol;Acc:HGNC:10468]
ENSG00000125841	NRSN2	80023	neurensin 2 [Source:HGNC Symbol;Acc:HGNC:16229]
ENSG00000126016	AMOT	154796	angiomotin [Source:HGNC Symbol;Acc:HGNC:17810]
ENSG00000126562	WNK4	65266	WNK lysine deficient protein kinase 4 [Source:HGNC Symbol;Acc:HGNC:14544]
ENSG00000126603	GLIS2	84662	GLIS family zinc finger 2 [Source:HGNC Symbol;Acc:HGNC:29450]
ENSG00000126950	TMEM35A	59353	transmembrane protein 35A [Source:HGNC Symbol;Acc:HGNC:25864]
ENSG00000127241	MASP1	5648	mannan binding lectin serine peptidase 1 [Source:HGNC Symbol;Acc:HGNC:6901]
ENSG00000127314	RAP1B	5908	RAP1B, member of RAS oncogene family [Source:HGNC Symbol;Acc:HGNC:9857]
ENSG00000127419	TMEM175	84286	transmembrane protein 175 [Source:HGNC Symbol;Acc:HGNC:28709]
ENSG00000127824	TUBA4A	7277	tubulin alpha 4a [Source:HGNC Symbol;Acc:HGNC:12407]
ENSG00000127863	TNFRSF19	55504	TNF receptor superfamily member 19 [Source:HGNC Symbol;Acc:HGNC:11915]
ENSG00000128271	ADORA2A	135	adenosine A2a receptor [Source:HGNC Symbol;Acc:HGNC:263]
ENSG00000128346	C22orf23	84645	chromosome 22 open reading frame 23 [Source:HGNC Symbol;Acc:HGNC:18589]
ENSG00000128482	RNF112	7732	ring finger protein 112 [Source:HGNC Symbol;Acc:HGNC:12968]
ENSG00000128567	PODXL	5420	podocalyxin like [Source:HGNC Symbol;Acc:HGNC:9171]
ENSG00000128594	LRRC4	64101	leucine rich repeat containing 4 [Source:HGNC Symbol;Acc:HGNC:15586]
ENSG00000128872	TMOD2	29767	tropomodulin 2 [Source:HGNC Symbol;Acc:HGNC:11872]
ENSG00000128965	CHAC1	79094	ChaC glutathione specific gamma-glutamylcyclotransferase 1 [Source:HGNC Symbol;Acc:HGNC:28680]
ENSG00000129038	LOXL1	4016	lysyl oxidase like 1 [Source:HGNC Symbol;Acc:HGNC:6665]
ENSG00000129219	PLD2	5338	phospholipase D2 [Source:HGNC Symbol;Acc:HGNC:9068]
ENSG00000129226	CD68	968	CD68 molecule [Source:HGNC Symbol;Acc:HGNC:1693]
ENSG00000129353	SLC44A2	57153	solute carrier family 44 member 2 [Source:HGNC Symbol;Acc:HGNC:17292]
ENSG00000129675	ARHGEF6	9459	Rac/Cdc42 guanine nucleotide exchange factor 6 [Source:HGNC Symbol;Acc:HGNC:685]
ENSG00000130005	GAMT	2593	guanidinoacetate N-methyltransferase [Source:HGNC Symbol;Acc:HGNC:4136]
ENSG00000130164	LDLR	3949	low density lipoprotein receptor [Source:HGNC Symbol;Acc:HGNC:6547]
ENSG00000130244	FAM98C	147965	family with sequence similarity 98 member C [Source:HGNC Symbol;Acc:HGNC:27119]
ENSG00000130303	BST2	684	bone marrow stromal cell antigen 2 [Source:HGNC Symbol;Acc:HGNC:1119]
ENSG00000130513	GDF15	9518	growth differentiation factor 15 [Source:HGNC Symbol;Acc:HGNC:30142]
ENSG00000130529	TRPM4	54795	transient receptor potential cation channel subfamily M member 4 [Source:HGNC Symbol;Acc:HGNC:17993]
ENSG00000130635	COL5A1	1289	collagen type V alpha 1 chain [Source:HGNC Symbol;Acc:HGNC:2209]
ENSG00000130653	PNPLA7	375775	patatin like phospholipase domain containing 7 [Source:HGNC Symbol;Acc:HGNC:24768]
ENSG00000130748	TMEM160	54958	transmembrane protein 160 [Source:HGNC Symbol;Acc:HGNC:26042]
ENSG00000130758	MAP3K10	4294	mitogen-activated protein kinase kinase kinase 10 [Source:HGNC Symbol;Acc:HGNC:6849]
ENSG00000130787	HIP1R	9026	huntingtin interacting protein 1 related [Source:HGNC Symbol;Acc:HGNC:18415]
ENSG00000130830	MPP1	4354	membrane palmitoylated protein 1 [Source:HGNC Symbol;Acc:HGNC:7219]
ENSG00000131016	AKAP12	9590	A-kinase anchoring protein 12 [Source:HGNC Symbol;Acc:HGNC:370]
ENSG00000131067	GGT7	2686	gamma-glutamyltransferase 7 [Source:HGNC Symbol;Acc:HGNC:4259]
ENSG00000131089	ARHGEF9	23229	Cdc42 guanine nucleotide exchange factor 9 [Source:HGNC Symbol;Acc:HGNC:14561]
ENSG00000131236	CAP1	10487	adenylate cyclase associated protein 1 [Source:HGNC Symbol;Acc:HGNC:20040]
ENSG00000131351	HAUS8	93323	HAUS augmin like complex subunit 8 [Source:HGNC Symbol;Acc:HGNC:30532]
ENSG00000131389	SLC6A6	6533	solute carrier family 6 member 6 [Source:HGNC Symbol;Acc:HGNC:11052]
ENSG00000131480	AOC2	314	amine oxidase, copper containing 2 [Source:HGNC Symbol;Acc:HGNC:549]
ENSG00000131773	KHDRBS3	10656	KH RNA binding domain containing, signal transduction associated 3 [Source:HGNC Symbol;Acc:HGNC:18117]
ENSG00000131941	RHPN2	85415	rhophilin Rho GTPase binding protein 2 [Source:HGNC Symbol;Acc:HGNC:19974]
ENSG00000132003	ZSWIM4	65249	zinc finger SWIM-type containing 4 [Source:HGNC Symbol;Acc:HGNC:25704]
ENSG00000132199	ENOSF1	55556	enolase superfamily member 1 [Source:HGNC Symbol;Acc:HGNC:30365]
ENSG00000132205	EMILIN2	84034	elastin microfibril interfacer 2 [Source:HGNC Symbol;Acc:HGNC:19881]
ENSG00000132334	PTPRE	5791	protein tyrosine phosphatase, receptor type E [Source:HGNC Symbol;Acc:HGNC:9669]
ENSG00000132510	KDM6B	23135	lysine demethylase 6B [Source:HGNC Symbol;Acc:HGNC:29012]
ENSG00000132561	MATN2	4147	matrilin 2 [Source:HGNC Symbol;Acc:HGNC:6908]
ENSG00000132589	FLOT2	2319	flotillin 2 [Source:HGNC Symbol;Acc:HGNC:3758]
ENSG00000132661	NXT1	29107	nuclear transport factor 2 like export factor 1 [Source:HGNC Symbol;Acc:HGNC:15913]
ENSG00000132773	TOE1	114034	target of EGR1, member 1 (nuclear) [Source:HGNC Symbol;Acc:HGNC:15954]
ENSG00000132846	ZBED3	84327	zinc finger BED-type containing 3 [Source:HGNC Symbol;Acc:HGNC:20711]
ENSG00000133135	RNF128	79589	ring finger protein 128, E3 ubiquitin protein ligase [Source:HGNC Symbol;Acc:HGNC:21153]
ENSG00000133321	RARRES3	5920	retinoic acid receptor responder 3 [Source:HGNC Symbol;Acc:HGNC:9869]
ENSG00000133466	C1QTNF6	114904	C1q and tumor necrosis factor related protein 6 [Source:HGNC Symbol;Acc:HGNC:14343]
ENSG00000133639	BTG1	694	BTG anti-proliferation factor 1 [Source:HGNC Symbol;Acc:HGNC:1130]
ENSG00000134013	LOXL2	4017	lysyl oxidase like 2 [Source:HGNC Symbol;Acc:HGNC:6666]
ENSG00000134072	CAMK1	8536	calcium/calmodulin dependent protein kinase I [Source:HGNC Symbol;Acc:HGNC:1459]
ENSG00000134184	GSTM1	2944	glutathione S-transferase mu 1 [Source:HGNC Symbol;Acc:HGNC:4632]
ENSG00000134222	PSRC1	84722	proline and serine rich coiled-coil 1 [Source:HGNC Symbol;Acc:HGNC:24472]
ENSG00000134243	SORT1	6272	sortilin 1 [Source:HGNC Symbol;Acc:HGNC:11186]
ENSG00000134504	KCTD1	284252	potassium channel tetramerization domain containing 1 [Source:HGNC Symbol;Acc:HGNC:18249]
ENSG00000134590	FAM127A	8933	family with sequence similarity 127 member A [Source:HGNC Symbol;Acc:HGNC:2569]
ENSG00000134780	DAGLA	747	diacylglycerol lipase alpha [Source:HGNC Symbol;Acc:HGNC:1165]
ENSG00000134986	NREP	9315	neuronal regeneration related protein [Source:HGNC Symbol;Acc:HGNC:16834]
ENSG00000135299	ANKRD6	22881	ankyrin repeat domain 6 [Source:HGNC Symbol;Acc:HGNC:17280]
ENSG00000135454	B4GALNT1	2583	beta-1,4-N-acetyl-galactosaminyltransferase 1 [Source:HGNC Symbol;Acc:HGNC:4117]
ENSG00000135486	HNRNPA1	3178	heterogeneous nuclear ribonucleoprotein A1 [Source:HGNC Symbol;Acc:HGNC:5031]
ENSG00000135540	NHSL1	57224	NHS like 1 [Source:HGNC Symbol;Acc:HGNC:21021]
ENSG00000135617	PRADC1	84279	protease associated domain containing 1 [Source:HGNC Symbol;Acc:HGNC:16047]
ENSG00000135622	SEMA4F	10505	ssemaphorin 4F [Source:HGNC Symbol;Acc:HGNC:10734]
ENSG00000135636	DYSF	8291	dysferlin [Source:HGNC Symbol;Acc:HGNC:3097]
ENSG00000135698	MPHOSPH6	10200	M-phase phosphoprotein 6 [Source:HGNC Symbol;Acc:HGNC:7214]
ENSG00000135736	CCDC102A	92922	coiled-coil domain containing 102A [Source:HGNC Symbol;Acc:HGNC:28097]
ENSG00000135916	ITM2C	81618	integral membrane protein 2C [Source:HGNC Symbol;Acc:HGNC:6175]
ENSG00000136169	SETDB2	83852	SET domain bifurcated 2 [Source:HGNC Symbol;Acc:HGNC:20263]
ENSG00000136237	RAPGEF5	9771	Rap guanine nucleotide exchange factor 5 [Source:HGNC Symbol;Acc:HGNC:16862]
ENSG00000136492	BRIP1	83990	BRCA1 interacting protein C-terminal helicase 1 [Source:HGNC Symbol;Acc:HGNC:20473]
ENSG00000136542	GALNT5	11227	polypeptide N-acetylgalactosaminyltransferase 5 [Source:HGNC Symbol;Acc:HGNC:4127]
ENSG00000136717	BIN1	274	bridging integrator 1 [Source:HGNC Symbol;Acc:HGNC:1052]
ENSG00000136826	KLF4	9314	Kruppel like factor 4 [Source:HGNC Symbol;Acc:HGNC:6348]
ENSG00000136848	DAB2IP	153090	DAB2 interacting protein [Source:HGNC Symbol;Acc:HGNC:17294]
ENSG00000136866	ZFP37	7539	ZFP37 zinc finger protein [Source:HGNC Symbol;Acc:HGNC:12863]
ENSG00000136928	GABBR2	9568	gamma-aminobutyric acid type B receptor subunit 2 [Source:HGNC Symbol;Acc:HGNC:4507]
ENSG00000137070	IL11RA	3590	interleukin 11 receptor subunit alpha [Source:HGNC Symbol;Acc:HGNC:5967]
ENSG00000137094	DNAJB5	25822	DnaJ heat shock protein family (Hsp40) member B5 [Source:HGNC Symbol;Acc:HGNC:14887]
ENSG00000137309	HMGA1	3159	high mobility group AT-hook 1 [Source:HGNC Symbol;Acc:HGNC:5010]
ENSG00000137310	TCF19	6941	transcription factor 19 [Source:HGNC Symbol;Acc:HGNC:11629]
ENSG00000137449	CPEB2	132864	cytoplasmic polyadenylation element binding protein 2 [Source:HGNC Symbol;Acc:HGNC:21745]
ENSG00000137573	SULF1	23213	sulfatase 1 [Source:HGNC Symbol;Acc:HGNC:20391]
ENSG00000137752	CASP1	834	caspase 1 [Source:HGNC Symbol;Acc:HGNC:1499]
ENSG00000137804	NUSAP1	51203	nucleolar and spindle associated protein 1 [Source:HGNC Symbol;Acc:HGNC:18538]
ENSG00000137809	ITGA11	22801	integrin subunit alpha 11 [Source:HGNC Symbol;Acc:HGNC:6136]
ENSG00000137812	KNL1	57082	kinetochore scaffold 1 [Source:HGNC Symbol;Acc:HGNC:24054]
ENSG00000137872	SEMA6D	80031	semaphorin 6D [Source:HGNC Symbol;Acc:HGNC:16770]
ENSG00000137877	SPTBN5	51332	spectrin beta, non-erythrocytic 5 [Source:HGNC Symbol;Acc:HGNC:15680]
ENSG00000138031	ADCY3	109	adenylate cyclase 3 [Source:HGNC Symbol;Acc:HGNC:234]
ENSG00000138119	MYOF	26509	myoferlin [Source:HGNC Symbol;Acc:HGNC:3656]
ENSG00000138135	CH25H	9023	cholesterol 25-hydroxylase [Source:HGNC Symbol;Acc:HGNC:1907]
ENSG00000138166	DUSP5	1847	dual specificity phosphatase 5 [Source:HGNC Symbol;Acc:HGNC:3071]
ENSG00000138386	NAB1	4664	NGFI-A binding protein 1 [Source:HGNC Symbol;Acc:HGNC:7626]
ENSG00000138495	COX17	10063	COX17, cytochrome c oxidase copper chaperone [Source:HGNC Symbol;Acc:HGNC:2264]
ENSG00000138709	LARP1B	55132	La ribonucleoprotein domain family member 1B [Source:HGNC Symbol;Acc:HGNC:24704]
ENSG00000138744	NAAA	27163	N-acylethanolamine acid amidase [Source:HGNC Symbol;Acc:HGNC:736]
ENSG00000138794	CASP6	839	caspase 6 [Source:HGNC Symbol;Acc:HGNC:1507]
ENSG00000138796	HADH	3033	hydroxyacyl-CoA dehydrogenase [Source:HGNC Symbol;Acc:HGNC:4799]
ENSG00000138801	PAPSS1	9061	3'-phosphoadenosine 5'-phosphosulfate synthase 1 [Source:HGNC Symbol;Acc:HGNC:8603]
ENSG00000138829	FBN2	2201	fibrillin 2 [Source:HGNC Symbol;Acc:HGNC:3604]
ENSG00000139174	PRICKLE1	144165	prickle planar cell polarity protein 1 [Source:HGNC Symbol;Acc:HGNC:17019]
ENSG00000139182	CLSTN3	9746	calsyntenin 3 [Source:HGNC Symbol;Acc:HGNC:18371]
ENSG00000139211	AMIGO2	347902	adhesion molecule with Ig like domain 2 [Source:HGNC Symbol;Acc:HGNC:24073]
ENSG00000139323	POC1B	282809	POC1 centriolar protein B [Source:HGNC Symbol;Acc:HGNC:30836]
ENSG00000139531	SUOX	6821	sulfite oxidase [Source:HGNC Symbol;Acc:HGNC:11460]
ENSG00000139567	ACVRL1	94	activin A receptor like type 1 [Source:HGNC Symbol;Acc:HGNC:175]
ENSG00000139641	ESYT1	23344	extended synaptotagmin 1 [Source:HGNC Symbol;Acc:HGNC:29534]
ENSG00000139908	TSSK4	283629	testis specific serine kinase 4 [Source:HGNC Symbol;Acc:HGNC:19825]
ENSG00000139971	C14orf37	145407	chromosome 14 open reading frame 37 [Source:HGNC Symbol;Acc:HGNC:19846]
ENSG00000139998	RAB15	376267	RAB15, member RAS oncogene family [Source:HGNC Symbol;Acc:HGNC:20150]
ENSG00000140044	JDP2	122953	Jun dimerization protein 2 [Source:HGNC Symbol;Acc:HGNC:17546]
ENSG00000140263	SORD	6652	sorbitol dehydrogenase [Source:HGNC Symbol;Acc:HGNC:11184]
ENSG00000140285	FGF7	2252	fibroblast growth factor 7 [Source:HGNC Symbol;Acc:HGNC:3685]
ENSG00000140368	PSTPIP1	9051	proline-serine-threonine phosphatase interacting protein 1 [Source:HGNC Symbol;Acc:HGNC:9580]
ENSG00000140464	PML	5371	promyelocytic leukemia [Source:HGNC Symbol;Acc:HGNC:9113]
ENSG00000140470	ADAMTS17	170691	ADAM metallopeptidase with thrombospondin type 1 motif 17 [Source:HGNC Symbol;Acc:HGNC:17109]
ENSG00000140534	TICRR	90381	TOPBP1 interacting checkpoint and replication regulator [Source:HGNC Symbol;Acc:HGNC:28704]
ENSG00000140598	EFL1	79631	elongation factor like GTPase 1 [Source:HGNC Symbol;Acc:HGNC:25789]
ENSG00000140682	TGFB1I1	7041	transforming growth factor beta 1 induced transcript 1 [Source:HGNC Symbol;Acc:HGNC:11767]
ENSG00000140937	CDH11	1009	cadherin 11 [Source:HGNC Symbol;Acc:HGNC:1750]
ENSG00000141384	TAF4B	6875	TATA-box binding protein associated factor 4b [Source:HGNC Symbol;Acc:HGNC:11538]
ENSG00000141391	PRELID3A	10650	PRELI domain containing 3A [Source:HGNC Symbol;Acc:HGNC:24639]
ENSG00000141401	IMPA2	3613	inositol monophosphatase 2 [Source:HGNC Symbol;Acc:HGNC:6051]
ENSG00000141448	GATA6	2627	GATA binding protein 6 [Source:HGNC Symbol;Acc:HGNC:4174]
ENSG00000141469	SLC14A1	6563	solute carrier family 14 member 1 (Kidd blood group) [Source:HGNC Symbol;Acc:HGNC:10918]
ENSG00000141480	ARRB2	409	arrestin beta 2 [Source:HGNC Symbol;Acc:HGNC:712]
ENSG00000141503	MINK1	50488	misshapen like kinase 1 [Source:HGNC Symbol;Acc:HGNC:17565]
ENSG00000141574	SECTM1	6398	secreted and transmembrane 1 [Source:HGNC Symbol;Acc:HGNC:10707]
ENSG00000141736	ERBB2	2064	erb-b2 receptor tyrosine kinase 2 [Source:HGNC Symbol;Acc:HGNC:3430]
ENSG00000142089	IFITM3	10410	interferon induced transmembrane protein 3 [Source:HGNC Symbol;Acc:HGNC:5414]
ENSG00000142102	PGGHG	80162	protein-glucosylgalactosylhydroxylysine glucosidase [Source:HGNC Symbol;Acc:HGNC:26210]
ENSG00000142166	IFNAR1	3454	interferon alpha and beta receptor subunit 1 [Source:HGNC Symbol;Acc:HGNC:5432]
ENSG00000142279	WTIP	126374	Wilms tumor 1 interacting protein [Source:HGNC Symbol;Acc:HGNC:20964]
ENSG00000142459	EVI5L	115704	ecotropic viral integration site 5 like [Source:HGNC Symbol;Acc:HGNC:30464]
ENSG00000142657	PGD	5226	phosphogluconate dehydrogenase [Source:HGNC Symbol;Acc:HGNC:8891]
ENSG00000142733	MAP3K6	9064	mitogen-activated protein kinase kinase kinase 6 [Source:HGNC Symbol;Acc:HGNC:6858]
ENSG00000142945	KIF2C	11004	kinesin family member 2C [Source:HGNC Symbol;Acc:HGNC:6393]
ENSG00000143013	LMO4	8543	LIM domain only 4 [Source:HGNC Symbol;Acc:HGNC:6644]
ENSG00000143028	SYPL2	284612	synaptophysin like 2 [Source:HGNC Symbol;Acc:HGNC:27638]
ENSG00000143067	ZNF697	90874	zinc finger protein 697 [Source:HGNC Symbol;Acc:HGNC:32034]
ENSG00000143147	GPR161	23432	G protein-coupled receptor 161 [Source:HGNC Symbol;Acc:HGNC:23694]
ENSG00000143248	RGS5	8490	regulator of G-protein signaling 5 [Source:HGNC Symbol;Acc:HGNC:10001]
ENSG00000143303	RRNAD1	51093	ribosomal RNA adenine dimethylase domain containing 1 [Source:HGNC Symbol;Acc:HGNC:24273]
ENSG00000143333	RGS16	6004	regulator of G-protein signaling 16 [Source:HGNC Symbol;Acc:HGNC:9997]
ENSG00000143341	HMCN1	83872	hemicentin 1 [Source:HGNC Symbol;Acc:HGNC:19194]
ENSG00000143369	ECM1	1893	extracellular matrix protein 1 [Source:HGNC Symbol;Acc:HGNC:3153]
ENSG00000143409	FAM63A	55793	family with sequence similarity 63 member A [Source:HGNC Symbol;Acc:HGNC:25648]
ENSG00000143412	ANXA9	8416	annexin A9 [Source:HGNC Symbol;Acc:HGNC:547]
ENSG00000143416	SELENBP1	8991	selenium binding protein 1 [Source:HGNC Symbol;Acc:HGNC:10719]
ENSG00000143434	SEMA6C	10500	semaphorin 6C [Source:HGNC Symbol;Acc:HGNC:10740]
ENSG00000143507	DUSP10	11221	dual specificity phosphatase 10 [Source:HGNC Symbol;Acc:HGNC:3065]
ENSG00000143819	EPHX1	2052	epoxide hydrolase 1 [Source:HGNC Symbol;Acc:HGNC:3401]
ENSG00000143842	SOX13	9580	SRY-box 13 [Source:HGNC Symbol;Acc:HGNC:11192]
ENSG00000143882	ATP6V1C2	245973	ATPase H+ transporting V1 subunit C2 [Source:HGNC Symbol;Acc:HGNC:18264]
ENSG00000144115	THNSL2	55258	threonine synthase like 2 [Source:HGNC Symbol;Acc:HGNC:25602]
ENSG00000144120	TMEM177	80775	transmembrane protein 177 [Source:HGNC Symbol;Acc:HGNC:28143]
ENSG00000144152	FBLN7	129804	fibulin 7 [Source:HGNC Symbol;Acc:HGNC:26740]
ENSG00000144642	RBMS3	27303	RNA binding motif single stranded interacting protein 3 [Source:HGNC Symbol;Acc:HGNC:13427]
ENSG00000144655	CSRNP1	64651	cysteine and serine rich nuclear protein 1 [Source:HGNC Symbol;Acc:HGNC:14300]
ENSG00000144681	STAC	6769	SH3 and cysteine rich domain [Source:HGNC Symbol;Acc:HGNC:11353]
ENSG00000144730	IL17RD	54756	interleukin 17 receptor D [Source:HGNC Symbol;Acc:HGNC:17616]
ENSG00000144802	NFKBIZ	64332	NFKB inhibitor zeta [Source:HGNC Symbol;Acc:HGNC:29805]
ENSG00000144815	NXPE3	91775	neurexophilin and PC-esterase domain family member 3 [Source:HGNC Symbol;Acc:HGNC:28238]
ENSG00000144843	ADPRH	141	ADP-ribosylarginine hydrolase [Source:HGNC Symbol;Acc:HGNC:269]
ENSG00000145242	EPHA5	2044	EPH receptor A5 [Source:HGNC Symbol;Acc:HGNC:3389]
ENSG00000145284	SCD5	79966	stearoyl-CoA desaturase 5 [Source:HGNC Symbol;Acc:HGNC:21088]
ENSG00000145358	DDIT4L	115265	DNA damage inducible transcript 4 like [Source:HGNC Symbol;Acc:HGNC:30555]
ENSG00000145431	PDGFC	56034	platelet derived growth factor C [Source:HGNC Symbol;Acc:HGNC:8801]
ENSG00000145604	SKP2	6502	S-phase kinase associated protein 2 [Source:HGNC Symbol;Acc:HGNC:10901]
ENSG00000145685	LHFPL2	10184	lipoma HMGIC fusion partner-like 2 [Source:HGNC Symbol;Acc:HGNC:6588]
ENSG00000145882	PCYOX1L	78991	prenylcysteine oxidase 1 like [Source:HGNC Symbol;Acc:HGNC:28477]
ENSG00000145990	GFOD1	54438	glucose-fructose oxidoreductase domain containing 1 [Source:HGNC Symbol;Acc:HGNC:21096]
ENSG00000146197	SCUBE3	222663	signal peptide, CUB domain and EGF like domain containing 3 [Source:HGNC Symbol;Acc:HGNC:13655]
ENSG00000146232	NFKBIE	4794	NFKB inhibitor epsilon [Source:HGNC Symbol;Acc:HGNC:7799]
ENSG00000146278	PNRC1	10957	proline rich nuclear receptor coactivator 1 [Source:HGNC Symbol;Acc:HGNC:17278]
ENSG00000146411	SLC2A12	154091	solute carrier family 2 member 12 [Source:HGNC Symbol;Acc:HGNC:18067]
ENSG00000146540	C7orf50	84310	chromosome 7 open reading frame 50 [Source:HGNC Symbol;Acc:HGNC:22421]
ENSG00000146674	IGFBP3	3486	insulin like growth factor binding protein 3 [Source:HGNC Symbol;Acc:HGNC:5472]
ENSG00000146828	SLC12A9	56996	solute carrier family 12 member 9 [Source:HGNC Symbol;Acc:HGNC:17435]
ENSG00000146966	DENND2A	27147	DENN domain containing 2A [Source:HGNC Symbol;Acc:HGNC:22212]
ENSG00000147130	ZMYM3	9203	zinc finger MYM-type containing 3 [Source:HGNC Symbol;Acc:HGNC:13054]
ENSG00000147231	CXorf57	55086	chromosome X open reading frame 57 [Source:HGNC Symbol;Acc:HGNC:25486]
ENSG00000147454	SLC25A37	51312	solute carrier family 25 member 37 [Source:HGNC Symbol;Acc:HGNC:29786]
ENSG00000147459	DOCK5	80005	dedicator of cytokinesis 5 [Source:HGNC Symbol;Acc:HGNC:23476]
ENSG00000147509	RGS20	8601	regulator of G-protein signaling 20 [Source:HGNC Symbol;Acc:HGNC:14600]
ENSG00000147573	TRIM55	84675	tripartite motif containing 55 [Source:HGNC Symbol;Acc:HGNC:14215]
ENSG00000147872	PLIN2	123	perilipin 2 [Source:HGNC Symbol;Acc:HGNC:248]
ENSG00000148120	C9orf3	84909	chromosome 9 open reading frame 3 [Source:HGNC Symbol;Acc:HGNC:1361]
ENSG00000148154	UGCG	7357	UDP-glucose ceramide glucosyltransferase [Source:HGNC Symbol;Acc:HGNC:12524]
ENSG00000148175	STOM	2040	stomatin [Source:HGNC Symbol;Acc:HGNC:3383]
ENSG00000148180	GSN	2934	gelsolin [Source:HGNC Symbol;Acc:HGNC:4620]
ENSG00000148218	ALAD	210	aminolevulinate dehydratase [Source:HGNC Symbol;Acc:HGNC:395]
ENSG00000148362	C9orf142	286257	chromosome 9 open reading frame 142 [Source:HGNC Symbol;Acc:HGNC:27849]
ENSG00000148680	HTR7	3363	5-hydroxytryptamine receptor 7 [Source:HGNC Symbol;Acc:HGNC:5302]
ENSG00000148841	ITPRIP	85450	inositol 1,4,5-trisphosphate receptor interacting protein [Source:HGNC Symbol;Acc:HGNC:29370]
ENSG00000149256	TENM4	26011	teneurin transmembrane protein 4 [Source:HGNC Symbol;Acc:HGNC:29945]
ENSG00000149289	ZC3H12C	85463	zinc finger CCCH-type containing 12C [Source:HGNC Symbol;Acc:HGNC:29362]
ENSG00000149451	ADAM33	80332	ADAM metallopeptidase domain 33 [Source:HGNC Symbol;Acc:HGNC:15478]
ENSG00000149948	HMGA2	8091	high mobility group AT-hook 2 [Source:HGNC Symbol;Acc:HGNC:5009]
ENSG00000149970	CNKSR2	22866	connector enhancer of kinase suppressor of Ras 2 [Source:HGNC Symbol;Acc:HGNC:19701]
ENSG00000150540	HNMT	3176	histamine N-methyltransferase [Source:HGNC Symbol;Acc:HGNC:5028]
ENSG00000150967	ABCB9	23457	ATP binding cassette subfamily B member 9 [Source:HGNC Symbol;Acc:HGNC:50]
ENSG00000151014	NOCT	25819	nocturnin [Source:HGNC Symbol;Acc:HGNC:14254]
ENSG00000151150	ANK3	288	ankyrin 3 [Source:HGNC Symbol;Acc:HGNC:494]
ENSG00000151376	ME3	10873	malic enzyme 3 [Source:HGNC Symbol;Acc:HGNC:6985]
ENSG00000151470	C4orf33	132321	chromosome 4 open reading frame 33 [Source:HGNC Symbol;Acc:HGNC:27025]
ENSG00000151491	EPS8	2059	epidermal growth factor receptor pathway substrate 8 [Source:HGNC Symbol;Acc:HGNC:3420]
ENSG00000151692	RNF144A	9781	ring finger protein 144A [Source:HGNC Symbol;Acc:HGNC:20457]
ENSG00000151702	FLI1	2313	Fli-1 proto-oncogene, ETS transcription factor [Source:HGNC Symbol;Acc:HGNC:3749]
ENSG00000151725	CENPU	79682	centromere protein U [Source:HGNC Symbol;Acc:HGNC:21348]
ENSG00000151835	SACS	26278	sacsin molecular chaperone [Source:HGNC Symbol;Acc:HGNC:10519]
ENSG00000152076	CCDC74B	91409	coiled-coil domain containing 74B [Source:HGNC Symbol;Acc:HGNC:25267]
ENSG00000152217	SETBP1	26040	SET binding protein 1 [Source:HGNC Symbol;Acc:HGNC:15573]
ENSG00000152284	TCF7L1	83439	transcription factor 7 like 1 [Source:HGNC Symbol;Acc:HGNC:11640]
ENSG00000152377	SPOCK1	6695	SPARC/osteonectin, cwcv and kazal like domains proteoglycan 1 [Source:HGNC Symbol;Acc:HGNC:11251]
ENSG00000152413	HOMER1	9456	homer scaffolding protein 1 [Source:HGNC Symbol;Acc:HGNC:17512]
ENSG00000152495	CAMK4	814	calcium/calmodulin dependent protein kinase IV [Source:HGNC Symbol;Acc:HGNC:1464]
ENSG00000152661	GJA1	2697	gap junction protein alpha 1 [Source:HGNC Symbol;Acc:HGNC:4274]
ENSG00000152669	CCNO	10309	cyclin O [Source:HGNC Symbol;Acc:HGNC:18576]
ENSG00000153048	CARHSP1	23589	calcium regulated heat stable protein 1 [Source:HGNC Symbol;Acc:HGNC:17150]
ENSG00000153094	BCL2L11	10018	BCL2 like 11 [Source:HGNC Symbol;Acc:HGNC:994]
ENSG00000153162	BMP6	654	bone morphogenetic protein 6 [Source:HGNC Symbol;Acc:HGNC:1073]
ENSG00000153485	TMEM251	26175	transmembrane protein 251 [Source:HGNC Symbol;Acc:HGNC:20218]
ENSG00000153487	ING1	3621	inhibitor of growth family member 1 [Source:HGNC Symbol;Acc:HGNC:6062]
ENSG00000153558	FBXL2	25827	F-box and leucine rich repeat protein 2 [Source:HGNC Symbol;Acc:HGNC:13598]
ENSG00000153815	CMIP	80790	c-Maf inducing protein [Source:HGNC Symbol;Acc:HGNC:24319]
ENSG00000153922	CHD1	1105	chromodomain helicase DNA binding protein 1 [Source:HGNC Symbol;Acc:HGNC:1915]
ENSG00000153976	HS3ST3A1	9953	heparan sulfate-glucosamine 3-sulfotransferase 3A1 [Source:HGNC Symbol;Acc:HGNC:5196]
ENSG00000154188	ANGPT1	284	angiopoietin 1 [Source:HGNC Symbol;Acc:HGNC:484]
ENSG00000154263	ABCA10	10349	ATP binding cassette subfamily A member 10 [Source:HGNC Symbol;Acc:HGNC:30]
ENSG00000154305	MIA3	375056	MIA family member 3, ER export factor [Source:HGNC Symbol;Acc:HGNC:24008]
ENSG00000154529	CNTNAP3B	728577	contactin associated protein-like 3B [Source:HGNC Symbol;Acc:HGNC:32035]
ENSG00000154639	CXADR	1525	coxsackie virus and adenovirus receptor [Source:HGNC Symbol;Acc:HGNC:2559]
ENSG00000154839	SKA1	220134	spindle and kinetochore associated complex subunit 1 [Source:HGNC Symbol;Acc:HGNC:28109]
ENSG00000154864	PIEZO2	63895	piezo type mechanosensitive ion channel component 2 [Source:HGNC Symbol;Acc:HGNC:26270]
ENSG00000154930	ACSS1	84532	acyl-CoA synthetase short-chain family member 1 [Source:HGNC Symbol;Acc:HGNC:16091]
ENSG00000155016	CYP2U1	113612	cytochrome P450 family 2 subfamily U member 1 [Source:HGNC Symbol;Acc:HGNC:20582]
ENSG00000155085	AK9	221264	adenylate kinase 9 [Source:HGNC Symbol;Acc:HGNC:33814]
ENSG00000155368	DBI	1622	diazepam binding inhibitor, acyl-CoA binding protein [Source:HGNC Symbol;Acc:HGNC:2690]
ENSG00000155966	AFF2	2334	AF4/FMR2 family member 2 [Source:HGNC Symbol;Acc:HGNC:3776]
ENSG00000156026	MCU	90550	mitochondrial calcium uniporter [Source:HGNC Symbol;Acc:HGNC:23526]
ENSG00000156049	GNA14	9630	G protein subunit alpha 14 [Source:HGNC Symbol;Acc:HGNC:4382]
ENSG00000156218	ADAMTSL3	57188	ADAMTS like 3 [Source:HGNC Symbol;Acc:HGNC:14633]
ENSG00000156273	BACH1	571	BTB domain and CNC homolog 1 [Source:HGNC Symbol;Acc:HGNC:935]
ENSG00000156313	RPGR	6103	retinitis pigmentosa GTPase regulator [Source:HGNC Symbol;Acc:HGNC:10295]
ENSG00000156510	HKDC1	80201	hexokinase domain containing 1 [Source:HGNC Symbol;Acc:HGNC:23302]
ENSG00000156869	FRRS1	391059	ferric chelate reductase 1 [Source:HGNC Symbol;Acc:HGNC:27622]
ENSG00000157168	NRG1	3084	neuregulin 1 [Source:HGNC Symbol;Acc:HGNC:7997]
ENSG00000157216	SSBP3	23648	single stranded DNA binding protein 3 [Source:HGNC Symbol;Acc:HGNC:15674]
ENSG00000157240	FZD1	8321	frizzled class receptor 1 [Source:HGNC Symbol;Acc:HGNC:4038]
ENSG00000157578	LCA5L	150082	LCA5L, lebercilin like [Source:HGNC Symbol;Acc:HGNC:1255]
ENSG00000157601	MX1	4599	MX dynamin like GTPase 1 [Source:HGNC Symbol;Acc:HGNC:7532]
ENSG00000157654	PALM2-AKAP2	445815	PALM2-AKAP2 readthrough [Source:HGNC Symbol;Acc:HGNC:33529]
ENSG00000157870	FAM213B	127281	family with sequence similarity 213 member B [Source:HGNC Symbol;Acc:HGNC:28390]
ENSG00000158292	GPR153	387509	G protein-coupled receptor 153 [Source:HGNC Symbol;Acc:HGNC:23618]
ENSG00000158315	RHBDL2	54933	rhomboid like 2 [Source:HGNC Symbol;Acc:HGNC:16083]
ENSG00000158769	F11R	50848	F11 receptor [Source:HGNC Symbol;Acc:HGNC:14685]
ENSG00000159128	IFNGR2	3460	interferon gamma receptor 2 (interferon gamma transducer 1) [Source:HGNC Symbol;Acc:HGNC:5440]
ENSG00000159685	CHCHD6	84303	coiled-coil-helix-coiled-coil-helix domain containing 6 [Source:HGNC Symbol;Acc:HGNC:28184]
ENSG00000160014	CALM3	805	calmodulin 3 [Source:HGNC Symbol;Acc:HGNC:1449]
ENSG00000160211	G6PD	2539	glucose-6-phosphate dehydrogenase [Source:HGNC Symbol;Acc:HGNC:4057]
ENSG00000160284	SPATC1L	84221	spermatogenesis and centriole associated 1-like [Source:HGNC Symbol;Acc:HGNC:1298]
ENSG00000160285	LSS	4047	lanosterol synthase (2,3-oxidosqualene-lanosterol cyclase) [Source:HGNC Symbol;Acc:HGNC:6708]
ENSG00000160446	ZDHHC12	84885	zinc finger DHHC-type containing 12 [Source:HGNC Symbol;Acc:HGNC:19159]
ENSG00000160570	DEDD2	162989	death effector domain containing 2 [Source:HGNC Symbol;Acc:HGNC:24450]
ENSG00000160613	PCSK7	9159	proprotein convertase subtilisin/kexin type 7 [Source:HGNC Symbol;Acc:HGNC:8748]
ENSG00000160789	LMNA	4000	lamin A/C [Source:HGNC Symbol;Acc:HGNC:6636]
ENSG00000161040	FBXL13	222235	F-box and leucine rich repeat protein 13 [Source:HGNC Symbol;Acc:HGNC:21658]
ENSG00000161249	DMKN	93099	dermokine [Source:HGNC Symbol;Acc:HGNC:25063]
ENSG00000161281	COX7A1	1346	cytochrome c oxidase subunit 7A1 [Source:HGNC Symbol;Acc:HGNC:2287]
ENSG00000161513	FDXR	2232	ferredoxin reductase [Source:HGNC Symbol;Acc:HGNC:3642]
ENSG00000161618	ALDH16A1	126133	aldehyde dehydrogenase 16 family member A1 [Source:HGNC Symbol;Acc:HGNC:28114]
ENSG00000161714	PLCD3	113026	phospholipase C delta 3 [Source:HGNC Symbol;Acc:HGNC:9061]
ENSG00000161981	SNRNP25	79622	small nuclear ribonucleoprotein U11/U12 subunit 25 [Source:HGNC Symbol;Acc:HGNC:14161]
ENSG00000162302	RPS6KA4	8986	ribosomal protein S6 kinase A4 [Source:HGNC Symbol;Acc:HGNC:10433]
ENSG00000162337	LRP5	4041	LDL receptor related protein 5 [Source:HGNC Symbol;Acc:HGNC:6697]
ENSG00000162430	SELENON	57190	selenoprotein N [Source:HGNC Symbol;Acc:HGNC:15999]
ENSG00000162437	RAVER2	55225	ribonucleoprotein, PTB binding 2 [Source:HGNC Symbol;Acc:HGNC:25577]
ENSG00000162545	CAMK2N1	55450	calcium/calmodulin dependent protein kinase II inhibitor 1 [Source:HGNC Symbol;Acc:HGNC:24190]
ENSG00000162576	MXRA8	54587	matrix remodeling associated 8 [Source:HGNC Symbol;Acc:HGNC:7542]
ENSG00000162591	MEGF6	1953	multiple EGF like domains 6 [Source:HGNC Symbol;Acc:HGNC:3232]
ENSG00000162889	MAPKAPK2	9261	mitogen-activated protein kinase-activated protein kinase 2 [Source:HGNC Symbol;Acc:HGNC:6887]
ENSG00000162894	FCMR	9214	Fc fragment of IgM receptor [Source:HGNC Symbol;Acc:HGNC:14315]
ENSG00000162924	REL	5966	REL proto-oncogene, NF-kB subunit [Source:HGNC Symbol;Acc:HGNC:9954]
ENSG00000162944	RFTN2	130132	raftlin family member 2 [Source:HGNC Symbol;Acc:HGNC:26402]
ENSG00000163162	RNF149	284996	ring finger protein 149 [Source:HGNC Symbol;Acc:HGNC:23137]
ENSG00000163219	ARHGAP25	9938	Rho GTPase activating protein 25 [Source:HGNC Symbol;Acc:HGNC:28951]
ENSG00000163359	COL6A3	1293	collagen type VI alpha 3 chain [Source:HGNC Symbol;Acc:HGNC:2213]
ENSG00000163393	SLC22A15	55356	solute carrier family 22 member 15 [Source:HGNC Symbol;Acc:HGNC:20301]
ENSG00000163462	TRIM46	80128	tripartite motif containing 46 [Source:HGNC Symbol;Acc:HGNC:19019]
ENSG00000163629	PTPN13	5783	protein tyrosine phosphatase, non-receptor type 13 [Source:HGNC Symbol;Acc:HGNC:9646]
ENSG00000163661	PTX3	5806	pentraxin 3 [Source:HGNC Symbol;Acc:HGNC:9692]
ENSG00000163689	C3orf67	200844	chromosome 3 open reading frame 67 [Source:HGNC Symbol;Acc:HGNC:24763]
ENSG00000163702	IL17RC	84818	interleukin 17 receptor C [Source:HGNC Symbol;Acc:HGNC:18358]
ENSG00000163704	PRRT3	285368	proline rich transmembrane protein 3 [Source:HGNC Symbol;Acc:HGNC:26591]
ENSG00000163710	PCOLCE2	26577	procollagen C-endopeptidase enhancer 2 [Source:HGNC Symbol;Acc:HGNC:8739]
ENSG00000163874	ZC3H12A	80149	zinc finger CCCH-type containing 12A [Source:HGNC Symbol;Acc:HGNC:26259]
ENSG00000163888	CAMK2N2	94032	calcium/calmodulin dependent protein kinase II inhibitor 2 [Source:HGNC Symbol;Acc:HGNC:24197]
ENSG00000163931	TKT	7086	transketolase [Source:HGNC Symbol;Acc:HGNC:11834]
ENSG00000163935	SFMBT1	51460	Scm-like with four mbt domains 1 [Source:HGNC Symbol;Acc:HGNC:20255]
ENSG00000164051	CCDC51	79714	coiled-coil domain containing 51 [Source:HGNC Symbol;Acc:HGNC:25714]
ENSG00000164088	PPM1M	132160	protein phosphatase, Mg2+/Mn2+ dependent 1M [Source:HGNC Symbol;Acc:HGNC:26506]
ENSG00000164099	PRSS12	8492	protease, serine 12 [Source:HGNC Symbol;Acc:HGNC:9477]
ENSG00000164171	ITGA2	3673	integrin subunit alpha 2 [Source:HGNC Symbol;Acc:HGNC:6137]
ENSG00000164211	STARD4	134429	StAR related lipid transfer domain containing 4 [Source:HGNC Symbol;Acc:HGNC:18058]
ENSG00000164251	F2RL1	2150	F2R like trypsin receptor 1 [Source:HGNC Symbol;Acc:HGNC:3538]
ENSG00000164307	ERAP1	51752	endoplasmic reticulum aminopeptidase 1 [Source:HGNC Symbol;Acc:HGNC:18173]
ENSG00000164342	TLR3	7098	toll like receptor 3 [Source:HGNC Symbol;Acc:HGNC:11849]
ENSG00000164402	SEPT8	23176	septin 8 [Source:HGNC Symbol;Acc:HGNC:16511]
ENSG00000164406	LEAP2	116842	liver enriched antimicrobial peptide 2 [Source:HGNC Symbol;Acc:HGNC:29571]
ENSG00000164484	TMEM200A	114801	transmembrane protein 200A [Source:HGNC Symbol;Acc:HGNC:21075]
ENSG00000164530	PI16	221476	peptidase inhibitor 16 [Source:HGNC Symbol;Acc:HGNC:21245]
ENSG00000164574	GALNT10	55568	polypeptide N-acetylgalactosaminyltransferase 10 [Source:HGNC Symbol;Acc:HGNC:19873]
ENSG00000164647	STEAP1	26872	STEAP family member 1 [Source:HGNC Symbol;Acc:HGNC:11378]
ENSG00000164687	FABP5	2171	fatty acid binding protein 5 [Source:HGNC Symbol;Acc:HGNC:3560]
ENSG00000164904	ALDH7A1	501	aldehyde dehydrogenase 7 family member A1 [Source:HGNC Symbol;Acc:HGNC:877]
ENSG00000165185	KIAA1958	158405	KIAA1958 [Source:HGNC Symbol;Acc:HGNC:23427]
ENSG00000165195	PIGA	5277	phosphatidylinositol glycan anchor biosynthesis class A [Source:HGNC Symbol;Acc:HGNC:8957]
ENSG00000165233	CARD19	84270	caspase recruitment domain family member 19 [Source:HGNC Symbol;Acc:HGNC:28148]
ENSG00000165379	LRFN5	145581	leucine rich repeat and fibronectin type III domain containing 5 [Source:HGNC Symbol;Acc:HGNC:20360]
ENSG00000165568	AKR1E2	83592	aldo-keto reductase family 1 member E2 [Source:HGNC Symbol;Acc:HGNC:23437]
ENSG00000165626	BEND7	222389	BEN domain containing 7 [Source:HGNC Symbol;Acc:HGNC:23514]
ENSG00000165633	VSTM4	196740	V-set and transmembrane domain containing 4 [Source:HGNC Symbol;Acc:HGNC:26470]
ENSG00000165806	CASP7	840	caspase 7 [Source:HGNC Symbol;Acc:HGNC:1508]
ENSG00000165821	SALL2	6297	spalt like transcription factor 2 [Source:HGNC Symbol;Acc:HGNC:10526]
ENSG00000165868	HSPA12A	259217	heat shock protein family A (Hsp70) member 12A [Source:HGNC Symbol;Acc:HGNC:19022]
ENSG00000166262	FAM227B	196951	family with sequence similarity 227 member B [Source:HGNC Symbol;Acc:HGNC:26543]
ENSG00000166387	PPFIBP2	8495	PPFIA binding protein 2 [Source:HGNC Symbol;Acc:HGNC:9250]
ENSG00000166455	C16orf46	123775	chromosome 16 open reading frame 46 [Source:HGNC Symbol;Acc:HGNC:26525]
ENSG00000166710	B2M	567	beta-2-microglobulin [Source:HGNC Symbol;Acc:HGNC:914]
ENSG00000166822	TMEM170A	124491	transmembrane protein 170A [Source:HGNC Symbol;Acc:HGNC:29577]
ENSG00000166949	SMAD3	4088	SMAD family member 3 [Source:HGNC Symbol;Acc:HGNC:6769]
ENSG00000166974	MAPRE2	10982	microtubule associated protein RP/EB family member 2 [Source:HGNC Symbol;Acc:HGNC:6891]
ENSG00000166979	EVA1C	59271	eva-1 homolog C [Source:HGNC Symbol;Acc:HGNC:13239]
ENSG00000166997	CNPY4	245812	canopy FGF signaling regulator 4 [Source:HGNC Symbol;Acc:HGNC:28631]
ENSG00000167034	NKX3-1	4824	NK3 homeobox 1 [Source:HGNC Symbol;Acc:HGNC:7838]
ENSG00000167077	MEI1	150365	meiotic double-stranded break formation protein 1 [Source:HGNC Symbol;Acc:HGNC:28613]
ENSG00000167100	SAMD14	201191	sterile alpha motif domain containing 14 [Source:HGNC Symbol;Acc:HGNC:27312]
ENSG00000167191	GPRC5B	51704	G protein-coupled receptor class C group 5 member B [Source:HGNC Symbol;Acc:HGNC:13308]
ENSG00000167202	TBC1D2B	23102	TBC1 domain family member 2B [Source:HGNC Symbol;Acc:HGNC:29183]
ENSG00000167363	FN3K	64122	fructosamine 3 kinase [Source:HGNC Symbol;Acc:HGNC:24822]
ENSG00000167535	CACNB3	784	calcium voltage-gated channel auxiliary subunit beta 3 [Source:HGNC Symbol;Acc:HGNC:1403]
ENSG00000167549	CORO6	84940	coronin 6 [Source:HGNC Symbol;Acc:HGNC:21356]
ENSG00000167608	TMC4	147798	transmembrane channel like 4 [Source:HGNC Symbol;Acc:HGNC:22998]
ENSG00000167645	YIF1B	90522	Yip1 interacting factor homolog B, membrane trafficking protein [Source:HGNC Symbol;Acc:HGNC:30511]
ENSG00000167674		84717	Hepatoma-derived growth factor-related protein 2 [Source:UniProtKB/Swiss-Prot;Acc:Q7Z4V5]
ENSG00000167772	ANGPTL4	51129	angiopoietin like 4 [Source:HGNC Symbol;Acc:HGNC:16039]
ENSG00000168090	COPS6	10980	COP9 signalosome subunit 6 [Source:HGNC Symbol;Acc:HGNC:21749]
ENSG00000168101	NUDT16L1	84309	nudix hydrolase 16 like 1 [Source:HGNC Symbol;Acc:HGNC:28154]
ENSG00000168209	DDIT4	54541	DNA damage inducible transcript 4 [Source:HGNC Symbol;Acc:HGNC:24944]
ENSG00000168306	ACOX2	8309	acyl-CoA oxidase 2 [Source:HGNC Symbol;Acc:HGNC:120]
ENSG00000168309	FAM107A	11170	family with sequence similarity 107 member A [Source:HGNC Symbol;Acc:HGNC:30827]
ENSG00000168386	FILIP1L	11259	filamin A interacting protein 1 like [Source:HGNC Symbol;Acc:HGNC:24589]
ENSG00000168477	TNXB	7148	tenascin XB [Source:HGNC Symbol;Acc:HGNC:11976]
ENSG00000168679	SLC16A4	9122	solute carrier family 16 member 4 [Source:HGNC Symbol;Acc:HGNC:10925]
ENSG00000168765	GSTM4	2948	glutathione S-transferase mu 4 [Source:HGNC Symbol;Acc:HGNC:4636]
ENSG00000168917	SLC35G2	80723	solute carrier family 35 member G2 [Source:HGNC Symbol;Acc:HGNC:28480]
ENSG00000168961	LGALS9	3965	galectin 9 [Source:HGNC Symbol;Acc:HGNC:6570]
ENSG00000169169	CPT1C	126129	carnitine palmitoyltransferase 1C [Source:HGNC Symbol;Acc:HGNC:18540]
ENSG00000169193	CCDC126	90693	coiled-coil domain containing 126 [Source:HGNC Symbol;Acc:HGNC:22398]
ENSG00000169255	B3GALNT1	8706	beta-1,3-N-acetylgalactosaminyltransferase 1 (globoside blood group) [Source:HGNC Symbol;Acc:HGNC:918]
ENSG00000169258	GPRIN1	114787	G protein regulated inducer of neurite outgrowth 1 [Source:HGNC Symbol;Acc:HGNC:24835]
ENSG00000169359	SLC33A1	9197	solute carrier family 33 member 1 [Source:HGNC Symbol;Acc:HGNC:95]
ENSG00000169432	SCN9A	6335	sodium voltage-gated channel alpha subunit 9 [Source:HGNC Symbol;Acc:HGNC:10597]
ENSG00000169499	PLEKHA2	59339	pleckstrin homology domain containing A2 [Source:HGNC Symbol;Acc:HGNC:14336]
ENSG00000169554	ZEB2	9839	zinc finger E-box binding homeobox 2 [Source:HGNC Symbol;Acc:HGNC:14881]
ENSG00000169738	DCXR	51181	dicarbonyl and L-xylulose reductase [Source:HGNC Symbol;Acc:HGNC:18985]
ENSG00000169744	LDB2	9079	LIM domain binding 2 [Source:HGNC Symbol;Acc:HGNC:6533]
ENSG00000169891	REPS2	9185	RALBP1 associated Eps domain containing 2 [Source:HGNC Symbol;Acc:HGNC:9963]
ENSG00000170004	CHD3	1107	chromodomain helicase DNA binding protein 3 [Source:HGNC Symbol;Acc:HGNC:1918]
ENSG00000170043	TRAPPC1	58485	trafficking protein particle complex 1 [Source:HGNC Symbol;Acc:HGNC:19894]
ENSG00000170271	FAXDC2	10826	fatty acid hydroxylase domain containing 2 [Source:HGNC Symbol;Acc:HGNC:1334]
ENSG00000170345	FOS	2353	Fos proto-oncogene, AP-1 transcription factor subunit [Source:HGNC Symbol;Acc:HGNC:3796]
ENSG00000170430	MGMT	4255	O-6-methylguanine-DNA methyltransferase [Source:HGNC Symbol;Acc:HGNC:7059]
ENSG00000170571	EMB	133418	embigin [Source:HGNC Symbol;Acc:HGNC:30465]
ENSG00000170899	GSTA4	2941	glutathione S-transferase alpha 4 [Source:HGNC Symbol;Acc:HGNC:4629]
ENSG00000171033	PKIA	5569	protein kinase (cAMP-dependent, catalytic) inhibitor alpha [Source:HGNC Symbol;Acc:HGNC:9017]
ENSG00000171097	KYAT1	883	kynurenine aminotransferase 1 [Source:HGNC Symbol;Acc:HGNC:1564]
ENSG00000171208	NETO2	81831	neuropilin and tolloid like 2 [Source:HGNC Symbol;Acc:HGNC:14644]
ENSG00000171223	JUNB	3726	JunB proto-oncogene, AP-1 transcription factor subunit [Source:HGNC Symbol;Acc:HGNC:6205]
ENSG00000171451	DSEL	92126	dermatan sulfate epimerase-like [Source:HGNC Symbol;Acc:HGNC:18144]
ENSG00000171492	LRRC8D	55144	leucine rich repeat containing 8 family member D [Source:HGNC Symbol;Acc:HGNC:16992]
ENSG00000171928	TVP23B	51030	trans-golgi network vesicle protein 23 homolog B [Source:HGNC Symbol;Acc:HGNC:20399]
ENSG00000171940	ZNF217	7764	zinc finger protein 217 [Source:HGNC Symbol;Acc:HGNC:13009]
ENSG00000172071	EIF2AK3	9451	eukaryotic translation initiation factor 2 alpha kinase 3 [Source:HGNC Symbol;Acc:HGNC:3255]
ENSG00000172123	SLFN12	55106	schlafen family member 12 [Source:HGNC Symbol;Acc:HGNC:25500]
ENSG00000172345	STARD5	80765	StAR related lipid transfer domain containing 5 [Source:HGNC Symbol;Acc:HGNC:18065]
ENSG00000172575	RASGRP1	10125	RAS guanyl releasing protein 1 [Source:HGNC Symbol;Acc:HGNC:9878]
ENSG00000172638	EFEMP2	30008	EGF containing fibulin like extracellular matrix protein 2 [Source:HGNC Symbol;Acc:HGNC:3219]
ENSG00000172757	CFL1	1072	cofilin 1 [Source:HGNC Symbol;Acc:HGNC:1874]
ENSG00000172830	SSH3	54961	slingshot protein phosphatase 3 [Source:HGNC Symbol;Acc:HGNC:30581]
ENSG00000172889	EGFL7	51162	EGF like domain multiple 7 [Source:HGNC Symbol;Acc:HGNC:20594]
ENSG00000173272	MZT2A	653784	mitotic spindle organizing protein 2A [Source:HGNC Symbol;Acc:HGNC:33187]
ENSG00000173276	ZBTB21	49854	zinc finger and BTB domain containing 21 [Source:HGNC Symbol;Acc:HGNC:13083]
ENSG00000173334	TRIB1	10221	tribbles pseudokinase 1 [Source:HGNC Symbol;Acc:HGNC:16891]
ENSG00000173482	PTPRM	5797	protein tyrosine phosphatase, receptor type M [Source:HGNC Symbol;Acc:HGNC:9675]
ENSG00000173638	SLC19A1	6573	solute carrier family 19 member 1 [Source:HGNC Symbol;Acc:HGNC:10937]
ENSG00000173786	CNP	1267	2',3'-cyclic nucleotide 3' phosphodiesterase [Source:HGNC Symbol;Acc:HGNC:2158]
ENSG00000173898	SPTBN2	6712	spectrin beta, non-erythrocytic 2 [Source:HGNC Symbol;Acc:HGNC:11276]
ENSG00000173905	GOLIM4	27333	golgi integral membrane protein 4 [Source:HGNC Symbol;Acc:HGNC:15448]
ENSG00000174010	KLHL15	80311	kelch like family member 15 [Source:HGNC Symbol;Acc:HGNC:29347]
ENSG00000174059	CD34	947	CD34 molecule [Source:HGNC Symbol;Acc:HGNC:1662]
ENSG00000174125	TLR1	7096	toll like receptor 1 [Source:HGNC Symbol;Acc:HGNC:11847]
ENSG00000174136	RGMB	285704	repulsive guidance molecule family member b [Source:HGNC Symbol;Acc:HGNC:26896]
ENSG00000174206	C12orf66	144577	chromosome 12 open reading frame 66 [Source:HGNC Symbol;Acc:HGNC:26517]
ENSG00000174500	GCSAM	257144	germinal center associated signaling and motility [Source:HGNC Symbol;Acc:HGNC:20253]
ENSG00000174501	ANKRD36C		ankyrin repeat domain 36C [Source:HGNC Symbol;Acc:HGNC:32946]
ENSG00000174586	ZNF497	162968	zinc finger protein 497 [Source:HGNC Symbol;Acc:HGNC:23714]
ENSG00000174938	SEZ6L2	26470	seizure related 6 homolog like 2 [Source:HGNC Symbol;Acc:HGNC:30844]
ENSG00000175115	PACS1	55690	phosphofurin acidic cluster sorting protein 1 [Source:HGNC Symbol;Acc:HGNC:30032]
ENSG00000175426	PCSK1	5122	proprotein convertase subtilisin/kexin type 1 [Source:HGNC Symbol;Acc:HGNC:8743]
ENSG00000175538	KCNE3	10008	potassium voltage-gated channel subfamily E regulatory subunit 3 [Source:HGNC Symbol;Acc:HGNC:6243]
ENSG00000175600	SUGCT	79783	succinyl-CoA:glutarate-CoA transferase [Source:HGNC Symbol;Acc:HGNC:16001]
ENSG00000175745	NR2F1	7025	nuclear receptor subfamily 2 group F member 1 [Source:HGNC Symbol;Acc:HGNC:7975]
ENSG00000175832	ETV4	2118	ETS variant 4 [Source:HGNC Symbol;Acc:HGNC:3493]
ENSG00000175899	A2M	2	alpha-2-macroglobulin [Source:HGNC Symbol;Acc:HGNC:7]
ENSG00000176428	VPS37D	155382	VPS37D, ESCRT-I subunit [Source:HGNC Symbol;Acc:HGNC:18287]
ENSG00000176658	MYO1D	4642	myosin ID [Source:HGNC Symbol;Acc:HGNC:7598]
ENSG00000176714	CCDC121	79635	coiled-coil domain containing 121 [Source:HGNC Symbol;Acc:HGNC:25833]
ENSG00000176890	TYMS	7298	thymidylate synthetase [Source:HGNC Symbol;Acc:HGNC:12441]
ENSG00000177311	ZBTB38	253461	zinc finger and BTB domain containing 38 [Source:HGNC Symbol;Acc:HGNC:26636]
ENSG00000177374	HIC1	3090	HIC ZBTB transcriptional repressor 1 [Source:HGNC Symbol;Acc:HGNC:4909]
ENSG00000177432	NAP1L5	266812	nucleosome assembly protein 1 like 5 [Source:HGNC Symbol;Acc:HGNC:19968]
ENSG00000177508	IRX3	79191	iroquois homeobox 3 [Source:HGNC Symbol;Acc:HGNC:14360]
ENSG00000177640	CASC2	255082	cancer susceptibility candidate 2 (non-protein coding) [Source:HGNC Symbol;Acc:HGNC:22933]
ENSG00000177683	THAP5	168451	THAP domain containing 5 [Source:HGNC Symbol;Acc:HGNC:23188]
ENSG00000177700	POLR2L	5441	RNA polymerase II subunit L [Source:HGNC Symbol;Acc:HGNC:9199]
ENSG00000177757	FAM87B	400728	family with sequence similarity 87 member B [Source:HGNC Symbol;Acc:HGNC:32236]
ENSG00000178033	FAM26E	254228	family with sequence similarity 26 member E [Source:HGNC Symbol;Acc:HGNC:21568]
ENSG00000178685	PARP10	84875	poly(ADP-ribose) polymerase family member 10 [Source:HGNC Symbol;Acc:HGNC:25895]
ENSG00000178773	CPNE7	27132	copine 7 [Source:HGNC Symbol;Acc:HGNC:2320]
ENSG00000178803	ADORA2A-AS1	646023	ADORA2A antisense RNA 1 [Source:HGNC Symbol;Acc:HGNC:37122]
ENSG00000178922	HYI	81888	hydroxypyruvate isomerase (putative) [Source:HGNC Symbol;Acc:HGNC:26948]
ENSG00000179071	CCDC89	220388	coiled-coil domain containing 89 [Source:HGNC Symbol;Acc:HGNC:26762]
ENSG00000179361	ARID3B	10620	AT-rich interaction domain 3B [Source:HGNC Symbol;Acc:HGNC:14350]
ENSG00000179403	VWA1	64856	von Willebrand factor A domain containing 1 [Source:HGNC Symbol;Acc:HGNC:30910]
ENSG00000179776	CDH5	1003	cadherin 5 [Source:HGNC Symbol;Acc:HGNC:1764]
ENSG00000179818	PCBP1-AS1	400960	PCBP1 antisense RNA 1 [Source:HGNC Symbol;Acc:HGNC:42948]
ENSG00000179862	CITED4	163732	Cbp/p300 interacting transactivator with Glu/Asp rich carboxy-terminal domain 4 [Source:HGNC Symbol;Acc:HGNC:18696]
ENSG00000179954	SSC5D	284297	scavenger receptor cysteine rich family member with 5 domains [Source:HGNC Symbol;Acc:HGNC:26641]
ENSG00000180263	FGD6	55785	FYVE, RhoGEF and PH domain containing 6 [Source:HGNC Symbol;Acc:HGNC:21740]
ENSG00000180340	FZD2	2535	frizzled class receptor 2 [Source:HGNC Symbol;Acc:HGNC:4040]
ENSG00000180537	RNF182	221687	ring finger protein 182 [Source:HGNC Symbol;Acc:HGNC:28522]
ENSG00000180758	GPR157	80045	G protein-coupled receptor 157 [Source:HGNC Symbol;Acc:HGNC:23687]
ENSG00000180773	SLC36A4	120103	solute carrier family 36 member 4 [Source:HGNC Symbol;Acc:HGNC:19660]
ENSG00000180875	GREM2	64388	gremlin 2, DAN family BMP antagonist [Source:HGNC Symbol;Acc:HGNC:17655]
ENSG00000181016	LSMEM1	286006	leucine rich single-pass membrane protein 1 [Source:HGNC Symbol;Acc:HGNC:22036]
ENSG00000181019	NQO1	1728	NAD(P)H quinone dehydrogenase 1 [Source:HGNC Symbol;Acc:HGNC:2874]
ENSG00000181035	SLC25A42	284439	solute carrier family 25 member 42 [Source:HGNC Symbol;Acc:HGNC:28380]
ENSG00000181444	ZNF467	168544	zinc finger protein 467 [Source:HGNC Symbol;Acc:HGNC:23154]
ENSG00000181744	C3orf58	205428	chromosome 3 open reading frame 58 [Source:HGNC Symbol;Acc:HGNC:28490]
ENSG00000181800	CELF2-AS1	414196	CELF2 antisense RNA 1 [Source:HGNC Symbol;Acc:HGNC:23515]
ENSG00000181804	SLC9A9	285195	solute carrier family 9 member A9 [Source:HGNC Symbol;Acc:HGNC:20653]
ENSG00000182165	TP53TG1		TP53 target 1 (non-protein coding) [Source:HGNC Symbol;Acc:HGNC:17026]
ENSG00000182175	RGMA	56963	repulsive guidance molecule family member a [Source:HGNC Symbol;Acc:HGNC:30308]
ENSG00000182179	UBA7	7318	ubiquitin like modifier activating enzyme 7 [Source:HGNC Symbol;Acc:HGNC:12471]
ENSG00000182287	AP1S2	8905	adaptor related protein complex 1 sigma 2 subunit [Source:HGNC Symbol;Acc:HGNC:560]
ENSG00000182492	BGN	633	biglycan [Source:HGNC Symbol;Acc:HGNC:1044]
ENSG00000182511	FES	2242	FES proto-oncogene, tyrosine kinase [Source:HGNC Symbol;Acc:HGNC:3657]
ENSG00000182578	CSF1R	1436	colony stimulating factor 1 receptor [Source:HGNC Symbol;Acc:HGNC:2433]
ENSG00000182718	ANXA2	302	annexin A2 [Source:HGNC Symbol;Acc:HGNC:537]
ENSG00000182749	PAQR7	164091	progestin and adipoQ receptor family member 7 [Source:HGNC Symbol;Acc:HGNC:23146]
ENSG00000182809	CRIP2	1397	cysteine rich protein 2 [Source:HGNC Symbol;Acc:HGNC:2361]
ENSG00000182957	SPATA13	221178	spermatogenesis associated 13 [Source:HGNC Symbol;Acc:HGNC:23222]
ENSG00000182993	C12orf60	144608	chromosome 12 open reading frame 60 [Source:HGNC Symbol;Acc:HGNC:28726]
ENSG00000183011	NAA38	84316	N(alpha)-acetyltransferase 38, NatC auxiliary subunit [Source:HGNC Symbol;Acc:HGNC:28212]
ENSG00000183023	SLC8A1	6546	solute carrier family 8 member A1 [Source:HGNC Symbol;Acc:HGNC:11068]
ENSG00000183049	CAMK1D	57118	calcium/calmodulin dependent protein kinase ID [Source:HGNC Symbol;Acc:HGNC:19341]
ENSG00000183098	GPC6	10082	glypican 6 [Source:HGNC Symbol;Acc:HGNC:4454]
ENSG00000183287	CCBE1	147372	collagen and calcium binding EGF domains 1 [Source:HGNC Symbol;Acc:HGNC:29426]
ENSG00000183386	FHL3	2275	four and a half LIM domains 3 [Source:HGNC Symbol;Acc:HGNC:3704]
ENSG00000183486	MX2	4600	MX dynamin like GTPase 2 [Source:HGNC Symbol;Acc:HGNC:7533]
ENSG00000183570	PCBP3	54039	poly(rC) binding protein 3 [Source:HGNC Symbol;Acc:HGNC:8651]
ENSG00000183696	UPP1	7378	uridine phosphorylase 1 [Source:HGNC Symbol;Acc:HGNC:12576]
ENSG00000183722	LHFP	10186	lipoma HMGIC fusion partner [Source:HGNC Symbol;Acc:HGNC:6586]
ENSG00000183779	ZNF703	80139	zinc finger protein 703 [Source:HGNC Symbol;Acc:HGNC:25883]
ENSG00000183801	OLFML1	283298	olfactomedin like 1 [Source:HGNC Symbol;Acc:HGNC:24473]
ENSG00000183891	TTC32	130502	tetratricopeptide repeat domain 32 [Source:HGNC Symbol;Acc:HGNC:32954]
ENSG00000184068
ENSG00000184162	NR2C2AP	126382	nuclear receptor 2C2 associated protein [Source:HGNC Symbol;Acc:HGNC:30763]
ENSG00000184178	SCFD2	152579	sec1 family domain containing 2 [Source:HGNC Symbol;Acc:HGNC:30676]
ENSG00000184205	TSPYL2	64061	TSPY like 2 [Source:HGNC Symbol;Acc:HGNC:24358]
ENSG00000184588	PDE4B	5142	phosphodiesterase 4B [Source:HGNC Symbol;Acc:HGNC:8781]
ENSG00000184785	SMIM10	644538	small integral membrane protein 10 [Source:HGNC Symbol;Acc:HGNC:41913]
ENSG00000184916	JAG2	3714	jagged 2 [Source:HGNC Symbol;Acc:HGNC:6189]
ENSG00000184922	FMNL1	752	formin like 1 [Source:HGNC Symbol;Acc:HGNC:1212]
ENSG00000184979	USP18	11274	ubiquitin specific peptidase 18 [Source:HGNC Symbol;Acc:HGNC:12616]
ENSG00000184986	TMEM121	80757	transmembrane protein 121 [Source:HGNC Symbol;Acc:HGNC:20511]
ENSG00000185022	MAFF	23764	MAF bZIP transcription factor F [Source:HGNC Symbol;Acc:HGNC:6780]
ENSG00000185189	NRBP2	340371	nuclear receptor binding protein 2 [Source:HGNC Symbol;Acc:HGNC:19339]
ENSG00000185252	ZNF74	7625	zinc finger protein 74 [Source:HGNC Symbol;Acc:HGNC:13144]
ENSG00000185386	MAPK11	5600	mitogen-activated protein kinase 11 [Source:HGNC Symbol;Acc:HGNC:6873]
ENSG00000185499	MUC1	4582	mucin 1, cell surface associated [Source:HGNC Symbol;Acc:HGNC:7508]
ENSG00000185745	IFIT1	3434	interferon induced protein with tetratricopeptide repeats 1 [Source:HGNC Symbol;Acc:HGNC:5407]
ENSG00000185862	EVI2B	2124	ecotropic viral integration site 2B [Source:HGNC Symbol;Acc:HGNC:3500]
ENSG00000186352	ANKRD37	353322	ankyrin repeat domain 37 [Source:HGNC Symbol;Acc:HGNC:29593]
ENSG00000186354	C9orf47	286223	chromosome 9 open reading frame 47 [Source:HGNC Symbol;Acc:HGNC:23669]
ENSG00000186642	PDE2A	5138	phosphodiesterase 2A [Source:HGNC Symbol;Acc:HGNC:8777]
ENSG00000187091	PLCD1	5333	phospholipase C delta 1 [Source:HGNC Symbol;Acc:HGNC:9060]
ENSG00000187210	GCNT1	2650	glucosaminyl (N-acetyl) transferase 1, core 2 [Source:HGNC Symbol;Acc:HGNC:4203]
ENSG00000187239	FNBP1	23048	formin binding protein 1 [Source:HGNC Symbol;Acc:HGNC:17069]
ENSG00000187391	MAGI2	9863	membrane associated guanylate kinase, WW and PDZ domain containing 2 [Source:HGNC Symbol;Acc:HGNC:18957]
ENSG00000187608	ISG15	9636	ISG15 ubiquitin-like modifier [Source:HGNC Symbol;Acc:HGNC:4053]
ENSG00000187634	SAMD11	148398	sterile alpha motif domain containing 11 [Source:HGNC Symbol;Acc:HGNC:28706]
ENSG00000187688	TRPV2	51393	transient receptor potential cation channel subfamily V member 2 [Source:HGNC Symbol;Acc:HGNC:18082]
ENSG00000187720	THSD4	79875	thrombospondin type 1 domain containing 4 [Source:HGNC Symbol;Acc:HGNC:25835]
ENSG00000187775	DNAH17	8632	dynein axonemal heavy chain 17 [Source:HGNC Symbol;Acc:HGNC:2946]
ENSG00000187800	PEAR1	375033	platelet endothelial aggregation receptor 1 [Source:HGNC Symbol;Acc:HGNC:33631]
ENSG00000187955	COL14A1	7373	collagen type XIV alpha 1 chain [Source:HGNC Symbol;Acc:HGNC:2191]
ENSG00000188158	NHS	4810	NHS actin remodeling regulator [Source:HGNC Symbol;Acc:HGNC:7820]
ENSG00000188177	ZC3H6	376940	zinc finger CCCH-type containing 6 [Source:HGNC Symbol;Acc:HGNC:24762]
ENSG00000188191	PRKAR1B	5575	protein kinase cAMP-dependent type I regulatory subunit beta [Source:HGNC Symbol;Acc:HGNC:9390]
ENSG00000188613	NANOS1	340719	nanos C2HC-type zinc finger 1 [Source:HGNC Symbol;Acc:HGNC:23044]
ENSG00000188732	FAM221A	340277	family with sequence similarity 221 member A [Source:HGNC Symbol;Acc:HGNC:27977]
ENSG00000189129	PLAC9	219348	placenta specific 9 [Source:HGNC Symbol;Acc:HGNC:19255]
ENSG00000189184	PCDH18	54510	protocadherin 18 [Source:HGNC Symbol;Acc:HGNC:14268]
ENSG00000189298	ZKSCAN3	80317	zinc finger with KRAB and SCAN domains 3 [Source:HGNC Symbol;Acc:HGNC:13853]
ENSG00000196104	SPOCK3	50859	SPARC/osteonectin, cwcv and kazal like domains proteoglycan 3 [Source:HGNC Symbol;Acc:HGNC:13565]
ENSG00000196141	SPATS2L	26010	spermatogenesis associated serine rich 2 like [Source:HGNC Symbol;Acc:HGNC:24574]
ENSG00000196208	GREB1	9687	growth regulation by estrogen in breast cancer 1 [Source:HGNC Symbol;Acc:HGNC:24885]
ENSG00000196405	EVL	51466	Enah/Vasp-like [Source:HGNC Symbol;Acc:HGNC:20234]
ENSG00000196535	MYO18A	399687	myosin XVIIIA [Source:HGNC Symbol;Acc:HGNC:31104]
ENSG00000196562	SULF2	55959	sulfatase 2 [Source:HGNC Symbol;Acc:HGNC:20392]
ENSG00000196611	MMP1	4312	matrix metallopeptidase 1 [Source:HGNC Symbol;Acc:HGNC:7155]
ENSG00000196700	ZNF512B	57473	zinc finger protein 512B [Source:HGNC Symbol;Acc:HGNC:29212]
ENSG00000196730	DAPK1	1612	death associated protein kinase 1 [Source:HGNC Symbol;Acc:HGNC:2674]
ENSG00000196747	HIST1H2AI	8329	histone cluster 1 H2A family member i [Source:HGNC Symbol;Acc:HGNC:4725]
ENSG00000196814	MVB12B	89853	multivesicular body subunit 12B [Source:HGNC Symbol;Acc:HGNC:23368]
ENSG00000196924	FLNA	2316	filamin A [Source:HGNC Symbol;Acc:HGNC:3754]
ENSG00000196950	SLC39A10	57181	solute carrier family 39 member 10 [Source:HGNC Symbol;Acc:HGNC:20861]
ENSG00000197063	MAFG	4097	MAF bZIP transcription factor G [Source:HGNC Symbol;Acc:HGNC:6781]
ENSG00000197093	GAL3ST4	79690	galactose-3-O-sulfotransferase 4 [Source:HGNC Symbol;Acc:HGNC:24145]
ENSG00000197121	PGAP1	80055	post-GPI attachment to proteins 1 [Source:HGNC Symbol;Acc:HGNC:25712]
ENSG00000197168	NEK5	341676	NIMA related kinase 5 [Source:HGNC Symbol;Acc:HGNC:7748]
ENSG00000197208	SLC22A4	6583	solute carrier family 22 member 4 [Source:HGNC Symbol;Acc:HGNC:10968]
ENSG00000197238	HIST1H4J	8363	histone cluster 1 H4 family member j [Source:HGNC Symbol;Acc:HGNC:4785]
ENSG00000197329	PELI1	57162	pellino E3 ubiquitin protein ligase 1 [Source:HGNC Symbol;Acc:HGNC:8827]
ENSG00000197632	SERPINB2	5055	serpin family B member 2 [Source:HGNC Symbol;Acc:HGNC:8584]
ENSG00000197746	PSAP	5660	prosaposin [Source:HGNC Symbol;Acc:HGNC:9498]
ENSG00000197747	S100A10	6281	S100 calcium binding protein A10 [Source:HGNC Symbol;Acc:HGNC:10487]
ENSG00000197776	KLHDC1	122773	kelch domain containing 1 [Source:HGNC Symbol;Acc:HGNC:19836]
ENSG00000197943	PLCG2	5336	phospholipase C gamma 2 [Source:HGNC Symbol;Acc:HGNC:9066]
ENSG00000197959	DNM3	26052	dynamin 3 [Source:HGNC Symbol;Acc:HGNC:29125]
ENSG00000197971	MBP	4155	myelin basic protein [Source:HGNC Symbol;Acc:HGNC:6925]
ENSG00000198018	ENTPD7	57089	ectonucleoside triphosphate diphosphohydrolase 7 [Source:HGNC Symbol;Acc:HGNC:19745]
ENSG00000198074	AKR1B10	57016	aldo-keto reductase family 1 member B10 [Source:HGNC Symbol;Acc:HGNC:382]
ENSG00000198133	TMEM229B	161145	transmembrane protein 229B [Source:HGNC Symbol;Acc:HGNC:20130]
ENSG00000198355	PIM3	415116	Pim-3 proto-oncogene, serine/threonine kinase [Source:HGNC Symbol;Acc:HGNC:19310]
ENSG00000198467	TPM2	7169	tropomyosin 2 (beta) [Source:HGNC Symbol;Acc:HGNC:12011]
ENSG00000198483	ANKRD35	148741	ankyrin repeat domain 35 [Source:HGNC Symbol;Acc:HGNC:26323]
ENSG00000198554	WDHD1	11169	WD repeat and HMG-box DNA binding protein 1 [Source:HGNC Symbol;Acc:HGNC:23170]
ENSG00000198561	CTNND1	1500	catenin delta 1 [Source:HGNC Symbol;Acc:HGNC:2515]
ENSG00000198715	GLMP	112770	glycosylated lysosomal membrane protein [Source:HGNC Symbol;Acc:HGNC:29436]
ENSG00000198720	ANKRD13B	124930	ankyrin repeat domain 13B [Source:HGNC Symbol;Acc:HGNC:26363]
ENSG00000198768	APCDD1L	164284	APC down-regulated 1 like [Source:HGNC Symbol;Acc:HGNC:26892]
ENSG00000198774	RASSF9	9182	Ras association domain family member 9 [Source:HGNC Symbol;Acc:HGNC:15739]
ENSG00000198795	ZNF521	25925	zinc finger protein 521 [Source:HGNC Symbol;Acc:HGNC:24605]
ENSG00000198911	SREBF2	6721	sterol regulatory element binding transcription factor 2 [Source:HGNC Symbol;Acc:HGNC:11290]
ENSG00000198947	DMD	1756	dystrophin [Source:HGNC Symbol;Acc:HGNC:2928]
ENSG00000198948	MFAP3L	9848	microfibrillar associated protein 3 like [Source:HGNC Symbol;Acc:HGNC:29083]
ENSG00000198951	NAGA	4668	alpha-N-acetylgalactosaminidase [Source:HGNC Symbol;Acc:HGNC:7631]
ENSG00000198964	SGMS1	259230	sphingomyelin synthase 1 [Source:HGNC Symbol;Acc:HGNC:29799]
ENSG00000200354	SNORA71D	677840	small nucleolar RNA, H/ACA box 71D [Source:HGNC Symbol;Acc:HGNC:32657]
ENSG00000204103	MAFB	9935	MAF bZIP transcription factor B [Source:HGNC Symbol;Acc:HGNC:6408]
ENSG00000204131	NHSL2	340527	NHS like 2 [Source:HGNC Symbol;Acc:HGNC:33737]
ENSG00000204291	COL15A1	1306	collagen type XV alpha 1 chain [Source:HGNC Symbol;Acc:HGNC:2192]
ENSG00000204311	DFNB59	494513	deafness, autosomal recessive 59 [Source:HGNC Symbol;Acc:HGNC:29502]
ENSG00000204390	HSPA1L	3305	heat shock protein family A (Hsp70) member 1 like [Source:HGNC Symbol;Acc:HGNC:5234]
ENSG00000204540	PSORS1C1	170679	psoriasis susceptibility 1 candidate 1 [Source:HGNC Symbol;Acc:HGNC:17202]
ENSG00000204618	RNF39	80352	ring finger protein 39 [Source:HGNC Symbol;Acc:HGNC:18064]
ENSG00000204632	HLA-G	3135	major histocompatibility complex, class I, G [Source:HGNC Symbol;Acc:HGNC:4964]
ENSG00000204947	ZNF425	155054	zinc finger protein 425 [Source:HGNC Symbol;Acc:HGNC:20690]
ENSG00000205090	TMEM240	339453	transmembrane protein 240 [Source:HGNC Symbol;Acc:HGNC:25186]
ENSG00000205181	LINC00654	149837	long intergenic non-protein coding RNA 654 [Source:HGNC Symbol;Acc:HGNC:27154]
ENSG00000205189	ZBTB10	65986	zinc finger and BTB domain containing 10 [Source:HGNC Symbol;Acc:HGNC:30953]
ENSG00000205403	CFI	3426	complement factor I [Source:HGNC Symbol;Acc:HGNC:5394]
ENSG00000205464	ATP6AP1L	92270	ATPase H+ transporting accessory protein 1 like [Source:HGNC Symbol;Acc:HGNC:28091]
ENSG00000205485		100133091
ENSG00000205544	TMEM256	254863	transmembrane protein 256 [Source:HGNC Symbol;Acc:HGNC:28618]
ENSG00000205593	DENND6B	414918	DENN domain containing 6B [Source:HGNC Symbol;Acc:HGNC:32690]
ENSG00000205726	ITSN1	6453	intersectin 1 [Source:HGNC Symbol;Acc:HGNC:6183]
[truncated: 979 more rows]

## Sheet: Table S4_GO_pan-DEGs
GO.ID	Term	Annotated	Significant	Expected	pval	genesymbol
GO:0030198	extracellular matrix organization	330	117	43.35	5.0e-17	A2M,ABI3BP,ADAMTS2,ADAMTS4,ADAMTS5,ADAMTSL2,ADAMTSL4,ANXA2,BGN,CAPN1,CCDC80,CD44,CD47,COL11A2,COL13A1,COL14A1,COL1A1,COL27A1,COL3A1,COL4A1,COL4A3,COL4A4,COL4A5,COL5A1,COL6A1,COL6A3,COL7A1,CREB3L1,CRISPLD2,CSGALNACT1,CTGF,CTSL,CTSS,CYP1B1,CYR61,DCN,ECM2,EGFLAM,ELF3,ELN,ENG,ERCC2,ERO1B,F11R,FBLN1,FBLN5,FBN1,FBN2,FGF2,FGFR4,FLRT2,FN1,FOXF1,FOXF2,FSCN1,GAS6,GPM6B,GREM1,GSN,HAPLN1,HAS2,HAS3,HSD17B12,H…
GO:0060337	type I interferon signaling pathway	80	30	10.51	9.9e-13	BST2,EGR1,HLA-A,HLA-B,HLA-F,HLA-G,HLA-H,IFI27,IFIT1,IFIT2,IFIT3,IFITM2,IFITM3,IFNAR1,IRF1,ISG15,ISG20,MX1,MX2,OAS1,OAS2,OAS3,OASL,RSAD2,SAMHD1,STAT1,STAT2,USP18,WNT5A,XAF1
GO:0006695	cholesterol biosynthetic process	50	24	6.57	4.3e-10	ABCG1,ACLY,APOE,CYP51A1,DHCR24,DHCR7,EBP,FDFT1,FDPS,G6PD,HMGCR,HMGCS1,HSD17B7,IDI1,INSIG1,INSIG2,LSS,MSMO1,MVD,MVK,NSDHL,SC5D,SQLE,TM7SF2
GO:0045766	positive regulation of angiogenesis	120	45	15.76	7.5e-10	ACVRL1,ANGPTL4,BTG1,C3,C3AR1,C5,CCBE1,CCL11,CD34,CHI3L1,CXCL8,CYP1B1,DDAH1,ECM1,ENG,EPHA1,ERAP1,FGF2,FLT1,GATA6,GREM1,HDAC7,HDAC9,HIPK1,HMOX1,HSPB1,IL1A,IL1B,PLCG1,PTGIS,PTGS2,PTK2B,RHOB,SEMA5A,SERPINE1,SRPX2,TBXA2R,TEK,TGFBR2,THBS1,TNFSF12,VASH2,VEGFA,WNT5A,ZC3H12A
GO:0030335	positive regulation of cell migration	386	126	50.7	2.6e-09	ACTN4,ADAM9,ADGRA2,ANGPT1,ATOH8,BCL2,BDKRB1,BMP2,BMP4,C3AR1,CAMK1D,CAMK2D,CCBE1,CCL11,CCL2,CCL20,CCL5,CCL7,CCL8,CD274,CEMIP,COL1A1,CSF1R,CXCL1,CXCL12,CXCL2,CXCL3,CXCL5,CXCL8,CYR61,DAB2,DAB2IP,DAPK2,DOCK4,DOCK5,EDN1,EPHA1,F2R,F2RL1,FGF2,FGF7,FLT1,FN1,FOXF1,GAS6,GLIPR2,GPER1,HAS2,HBEGF,HDAC7,HDAC9,HSPA5,HSPB1,ICAM1,IL1A,IL23A,IL6,ITGA2,ITGA4,ITGA6,ITGB1BP1,ITGB3,JAK2,LAMB1,LAMC2,LGALS9,LRRC15,MCAM,…
GO:0001666	response to hypoxia	277	76	36.39	9.5e-09	ABAT,ACTN4,ACVRL1,ADORA1,AJUBA,ALAD,ANGPTL4,ARNT2,ATP1B1,BACH1,BCL2,BMP2,CAMK2D,CASP1,CAT,CCL2,CCNA2,CCNB1,CD34,CD38,CITED2,CPEB1,CPEB2,CRYAB,CXCL12,CYGB,CYP1A1,DDIT4,DNMT3B,EDN1,EDNRA,EGR1,ERCC2,GATA6,HIF3A,HMOX1,ICAM1,ITGA2,KCND2,KCNMA1,LDHA,LMNA,LOXL2,MMP2,NKX3-1,NOTCH1,NOX4,NR4A2,PDK3,PDLIM1,PENK,PLAT,PMAIP1,PML,POSTN,PTGIS,PTGS2,PTK2B,PTN,RORA,SIRT2,SLC29A1,SLC6A4,SLC8A1,SMAD3,STC1,STC2,TEK,…
GO:0071526	semaphorin-plexin signaling pathway	36	20	4.73	9.7e-09	FLNA,HAND2,MET,NRP1,NRP2,PLXNA4,PLXND1,SEMA3B,SEMA3C,SEMA3D,SEMA3F,SEMA4A,SEMA4B,SEMA4D,SEMA4F,SEMA4G,SEMA5A,SEMA6A,SEMA6C,SEMA6D
GO:0050919	negative chemotaxis	39	20	5.12	1.2e-08	FLRT2,FLRT3,ITGB3,NRG1,PDGFA,PLXNA4,SEMA3B,SEMA3C,SEMA3D,SEMA3F,SEMA4A,SEMA4B,SEMA4D,SEMA4F,SEMA4G,SEMA5A,SEMA6A,SEMA6C,SEMA6D,WNT5A
GO:0048843	negative regulation of axon extension involved in axon guidance	24	15	3.15	2.3e-08	NRP1,SEMA3B,SEMA3C,SEMA3D,SEMA3F,SEMA4A,SEMA4B,SEMA4D,SEMA4F,SEMA4G,SEMA5A,SEMA6A,SEMA6C,SEMA6D,WNT5A
GO:0032496	response to lipopolysaccharide	298	91	39.14	4.9e-08	ABCA1,ADAM9,ADH5,ALAD,ALPL,ASS1,B2M,BDKRB1,BMP6,CASP1,CCL2,CCL20,CCL5,CD14,CD55,CMPK2,CNP,CPS1,CSF2,CSF2RB,CSF3,CXCL1,CXCL2,CXCL3,CXCL5,CXCL8,CYP1A1,CYP27B1,DAB2IP,DCN,DUSP10,EDN1,F2R,FOS,GCH1,GSTP1,ICAM1,IFNAR1,IL1B,IL24,IL6,IRAK2,IRAK3,JAK2,JUNB,KCNJ8,LGALS9,LOXL1,LTF,MAPK3,MAPKAPK2,MEF2C,MGST2,NFKB2,NFKBIA,NFKBIB,NOCT,NOTCH1,NR1D1,NR1H3,P2RX7,PDE4B,PDE4D,PELI1,PENK,PLCG2,PLSCR4,PTGES,PTGFR,PTG…
GO:0010595	positive regulation of endothelial cell migration	66	30	8.67	1.8e-07	ADGRA2,ANGPT1,ATOH8,BMP4,CCBE1,EDN1,FGF2,HDAC7,HDAC9,HSPB1,ITGB1BP1,ITGB3,MET,NRP1,NRP2,PLCG1,PLPP3,PROX1,PTGS2,PTK2B,RHOB,SCARB1,SEMA5A,SPARC,SRPX2,TEK,THBS1,VEGFA,WNT5A,ZC3H12A
GO:0030501	positive regulation of bone mineralization	34	17	4.47	2.5e-07	ACVR2B,BMP2,BMP4,BMP6,BMPR1B,CD276,FBN2,GPM6B,LTF,MEF2C,OSR1,P2RX7,SLC8A1,SMAD3,TGFB3,TMEM119,WNT4
GO:0071222	cellular response to lipopolysaccharide	146	46	19.18	2.6e-07	ABCA1,ADAM9,ASS1,B2M,BMP6,CCL2,CCL20,CCL5,CD14,CD55,CMPK2,CSF2,CSF3,CXCL8,DAB2IP,GSTP1,ICAM1,IL1B,IL24,IL6,IRAK2,LTF,MAPK3,MEF2C,NFKBIA,NFKBIB,NR1D1,NR1H3,PDE4B,PDE4D,PLSCR4,PYCARD,RIPK2,SCARB1,SERPINE1,SPON2,STAR,TBXA2R,TLR2,TNFRSF1B,TNFSF4,TNIP3,TRIB1,TSPO,WNT5A,ZC3H12A
GO:0009612	response to mechanical stimulus	193	50	25.35	8.3e-07	ANO3,ASIC3,BDKRB1,BMP6,CASP1,CCL2,CCNB1,CHI3L1,CNN2,COL1A1,COL3A1,CXCL12,DCN,DMD,EDN1,ENG,FOS,FOSB,FOSL1,FYN,GADD45A,GJA1,GLI2,HABP4,IL1B,IL6,IRF1,ITGA2,JUNB,KCNJ2,LRP11,MAPK3,NFKBIA,P2RX7,PDE2A,PIEZO2,POSTN,PSPH,PTGS2,PTK2B,SHANK3,SLC1A3,SLC8A1,STAT1,TGFBR2,THBS1,TLR3,TNC,TNFSF14,TXNIP
GO:0048661	positive regulation of smooth muscle cell proliferation	69	25	9.06	8.7e-07	AKR1B1,BMP4,CALCRL,CAMK2D,CCL5,EDN1,ERN1,HBEGF,HMGCR,HMOX1,IL6,ITGA2,JAK2,MMP2,NAMPT,NOTCH3,NR4A3,PDGFD,PTGS2,S1PR1,SKP2,STAT1,TGFBR2,TGM2,THBS1
GO:0070374	positive regulation of ERK1 and ERK2 cascade	170	46	22.33	9.1e-07	ABCA7,ACKR3,ANGPT1,ARRB2,BMP2,BMP4,BMPER,CAMK2D,CCL11,CCL2,CCL20,CCL5,CCL7,CCL8,CD44,CHI3L1,CSF1R,CTGF,DNAJC27,F2R,F2RL1,FGF2,FGFR4,GAREM1,GAS6,GLIPR2,GPER1,HAND2,HMGCR,ICAM1,IL6,LGALS9,MAPK3,NDRG4,NOX4,NRP1,PDGFA,PDGFC,PDGFD,PTK2B,PYCARD,RAP1B,RASGRP1,RIPK2,SPRY2,TEK
GO:0035338	long-chain fatty-acyl-CoA biosynthetic process	42	18	5.52	1.9e-06	ACACA,ACLY,ACOT1,ACOT11,ACOT7,ACSF2,ACSL3,ACSL4,ACSL5,ELOVL2,ELOVL5,ELOVL6,ELOVL7,FASN,HSD17B12,SCD,SCD5,SLC25A1
GO:0006335	DNA replication-dependent nucleosome assembly	32	15	4.2	3.6e-06	HIST1H3A,HIST1H3B,HIST1H3C,HIST1H3E,HIST1H3H,HIST1H3I,HIST1H4B,HIST1H4D,HIST1H4E,HIST1H4F,HIST1H4I,HIST1H4J,HIST1H4K,HIST1H4L,HIST4H4
GO:0007160	cell-matrix adhesion	193	58	25.35	4.5e-06	ACVRL1,ADAM9,ADAMTS12,AJUBA,ARHGAP6,BCAM,BCL2,BCL2L11,BCL6,CD34,CD44,COL13A1,COL3A1,CTGF,DISC1,DLC1,ECM2,EDA,EPHA1,FBLN5,FMN1,FN1,GPM6B,GREM1,ITGA1,ITGA10,ITGA11,ITGA2,ITGA4,ITGA6,ITGA7,ITGB1BP1,ITGB3,MINK1,MKLN1,NID1,NID2,NINJ1,PLEKHA2,POSTN,PPM1F,PTK2B,RHOD,S100A10,SDC4,SERPINE1,SMAD3,SORBS1,TEK,THBS1,THBS3,TMEM8B,TRIP6,UTRN,VCAM1,VCL,VEGFA,WNT4
GO:0001525	angiogenesis	411	126	53.99	4.6e-06	ACKR3,ACVRL1,ADGRA2,ADGRG1,AMOT,ANGPT1,ANGPTL4,ANXA2,BMP4,BMPER,BTG1,C3,C3AR1,C5,CALCRL,CCBE1,CCL11,CCL2,CD34,CHI3L1,COL15A1,COL4A1,COL4A3,CSPG4,CTGF,CXCL8,CYP1B1,CYR61,DAB2IP,DCN,DDAH1,ECM1,EDN1,EDNRA,EGFL7,EIF2AK3,ENG,EPHA1,EPHA2,EPHB3,ERAP1,ERBB2,ESM1,FGF2,FLT1,FN1,FZD8,GATA6,GHRL,GREM1,HAND2,HDAC7,HDAC9,HEY1,HIF3A,HIPK1,HMOX1,HSPB1,HSPG2,ID1,IL1A,IL1B,IL6,ITGB1BP1,ITGB3,KLF4,KLF5,LEPR,LOXL2,L…
GO:0042493	response to drug	397	88	52.15	5.6e-06	AACS,ABAT,ABCA1,ABCA2,ABCC2,ADSSL1,AK4,ALAD,ANXA1,ASS1,ATP8B1,B2M,BCL2,BLMH,CAT,CCL2,CCNB1,CCNO,CD38,CENPF,COL1A1,CPS1,CYP1A1,DNMT3B,DUSP6,EBP,EDN1,ENO3,FABP3,FECH,FOS,FOSB,FOSL1,FYN,FZD1,FZD3,GAS6,GATA6,GGH,HADH,HMGA2,HMGCS1,ICAM1,IL1B,IL6,INHBA,ITGA2,JUNB,LDHA,MDK,MEF2C,MGMT,MT2A,NKX3-1,P2RX7,PDE2A,PDE4B,PLIN2,PNP,PPM1F,PRKAR2B,PTGS2,PTK2B,PTN,PTPRM,RAD54L,RAP1B,RNF149,SEMA3C,SLC19A1,SLC1A2,SLC…
GO:0060021	palate development	85	27	11.17	6.7e-06	ACVR2B,CHD7,COL11A2,CSRNP1,DHRS3,EPHB3,FOXF2,FRAS1,FZD1,FZD2,HAND2,INHBA,INSIG1,INSIG2,JAG2,MEF2C,MEOX2,OSR1,PRDM16,PRRX1,SATB2,SNAI1,TBX2,TCF21,TGFB3,TGFBR2,WNT5A
GO:0051290	protein heterotetramerization	42	17	5.52	9.5e-06	ANXA2,HIST1H3A,HIST1H3B,HIST1H3C,HIST1H3E,HIST1H3H,HIST1H3I,HIST1H4B,HIST1H4D,HIST1H4E,HIST1H4F,HIST1H4I,HIST1H4J,HIST1H4K,HIST1H4L,HIST4H4,S100A10
GO:0001558	regulation of cell growth	382	95	50.18	1.0e-05	ACVRL1,AGTR1,APOE,ARHGAP4,BCL2,BCL6,BDKRB1,BST2,BTG1,CAMK2D,CD38,CDK5R1,CDKN2C,CHPT1,CLSTN3,CRABP2,CRIM1,CRYAB,CTGF,CXCL12,CYP27B1,CYR61,DACT3,DISC1,DNPH1,DRAXIN,EBAG9,EDN1,ENPP1,ERBB2,ESM1,FAM107A,FBLN5,FHL1,FN1,G6PD,GJA1,GREM1,HBEGF,HIST1H1B,HTRA3,IGFBP3,IGFBP5,IGFBP6,ING1,INHBA,JADE1,KAZALD1,KIF14,NANOS1,NDRG3,NOV,NRCAM,NRG1,NRP1,NTRK3,OSGIN2,PAPPA2,PLXNA4,PLXND1,PML,PPP2R1A,PSRC1,PTK2B,RND2,S…
GO:0022617	extracellular matrix disassembly	88	26	11.56	1.1e-05	A2M,ADAMTS4,ADAMTS5,CAPN1,CD44,CTSL,CTSS,DCN,ELN,FBN1,FBN2,FGFR4,FN1,FSCN1,HSPG2,LAMA3,LAMB3,LAMC1,LAMC2,MMP1,MMP15,MMP2,MMP3,NID1,SPP1,TIMP1
GO:0055119	relaxation of cardiac muscle	17	10	2.23	1.2e-05	ATP1B1,CAMK2D,CAMK2G,GSTM2,KCNJ2,PDE4B,PDE4D,PDE5A,RGS2,SLC8A1
GO:0000183	chromatin silencing at rDNA	39	16	5.12	1.4e-05	HIST1H3A,HIST1H3B,HIST1H3C,HIST1H3E,HIST1H3H,HIST1H3I,HIST1H4B,HIST1H4D,HIST1H4E,HIST1H4F,HIST1H4I,HIST1H4J,HIST1H4K,HIST1H4L,HIST4H4,SIRT2
GO:0008360	regulation of cell shape	140	37	18.39	1.8e-05	ANXA1,ARHGAP18,ATP10A,BAMBI,CCL11,CCL2,CCL7,CDC42EP5,CDC7,CSF1R,DLC1,EPS8,EZR,FBLIM1,FES,FGD4,FGD6,FMNL1,FN1,FYN,ICAM1,IL6,ITGA7,MKLN1,MYH10,MYO10,PALM2,PDPN,PLEKHO1,PTK2B,PTN,RHOJ,SEMA4A,SEMA4D,SYNE3,TPM1,VEGFA
GO:0030324	lung development	170	47	22.33	1.8e-05	ACVR2B,ADAMTS2,ADAMTSL2,BMP4,CCBE1,CELSR1,CHI3L1,CRISPLD2,CTGF,DHCR7,FGF7,FOXF1,GATA6,GLI1,GLI2,GPSM2,HEG1,HES1,HHIP,HSD11B1,ID1,IGFBP5,KLF2,LIF,LIPA,MAPK3,NOTCH1,PDGFA,PDPN,PROX1,PTK7,PTN,RAB3A,SELENON,SIM2,SPARC,SPRY1,SPRY2,TBX5,TCF21,TGFB3,TGFBR2,TNC,TNS3,VANGL2,VEGFA,WNT5A
GO:0030336	negative regulation of cell migration	208	62	27.32	1.9e-05	ACVRL1,ADGRG1,ADORA1,APOE,ARHGAP4,ARHGDIB,BCL2,BST2,C5,CCL2,CITED2,COL3A1,CORO1B,CXCL12,CYGB,CYP1B1,DAB2IP,DCN,DLC1,ENG,EPHA1,EVL,FGF2,GCSAM,GREM1,GSTP1,HMOX1,IGFBP3,IGFBP5,IL24,ITGB1BP1,KANK1,KLF4,MAGI2,MEOX2,MIA3,MIIP,NDRG4,NISCH,NOTCH1,NOV,NR2F2,NRG1,PTN,PTPRM,RECK,RHOB,SEMA6D,SERPINE1,STAT3,STC1,SULF1,TACSTD2,TBX5,TCAF1,THBS1,TIE1,TIMP1,TPM1,TRIB1,VCL,WNT4
GO:0048662	negative regulation of smooth muscle cell proliferation	36	15	4.73	2.1e-05	CTNNBIP1,GPER1,GSTP1,HMOX1,IGFBP3,IGFBP5,IL15,KLF4,NDRG2,NDRG4,NPR3,PTGIR,TGFB3,TPM1,TRIB1
GO:0035455	response to interferon-alpha	18	10	2.36	2.4e-05	BST2,GAS6,IFIT2,IFIT3,IFITM2,IFITM3,IFNAR1,LAMP3,MX2,STAR
GO:0042346	positive regulation of NF-kappaB import into nucleus	25	12	3.28	2.5e-05	C8orf4,EDA,GREM1,IL18R1,IL1B,IL23A,LGALS9,PTGS2,TLR2,TLR3,TNFSF14,TRIP6
GO:0045071	negative regulation of viral genome replication	49	18	6.44	2.5e-05	APOBEC3C,BST2,CCL5,HMGA2,IFIT1,IFITM2,IFITM3,ISG15,ISG20,LTF,MX1,OAS1,OAS3,OASL,PARP10,PROX1,RSAD2,ZC3H12A
GO:0001938	positive regulation of endothelial cell proliferation	67	22	8.8	2.6e-05	ACVRL1,BMP2,BMP4,BMP6,CCL11,CCL2,CXCL12,ECM1,EGFL7,FGF2,ITGB3,NR4A1,NRP1,NRP2,PROX1,SCG2,SEMA5A,TEK,TNFSF12,VASH2,VEGFA,WNT5A
GO:0035987	endodermal cell differentiation	45	16	5.91	2.9e-05	COL5A1,COL6A1,COL7A1,DKK1,DUSP6,FN1,GATA6,HMGA2,INHBA,ITGA4,ITGA7,LAMA3,LAMB1,LAMB3,MMP15,MMP2
GO:0045599	negative regulation of fat cell differentiation	41	16	5.39	3.0e-05	DDIT3,ENPP1,GPER1,ID4,IL6,INSIG1,JDP2,MSX2,RORA,RUNX1T1,SIRT2,SMAD3,SORT1,TRIB2,TRIB3,WNT5A
GO:0051781	positive regulation of cell division	82	21	10.77	3.9e-05	CAT,CDC6,CIT,FGF2,FGF7,GAREM1,GIPC1,IGF2,IL1A,IL1B,ITGB1BP1,KIF14,MDK,NKX3-1,PDGFA,PDGFC,PDGFD,PTN,SIRT2,TGFB3,VEGFA
GO:0010575	positive regulation of vascular endothelial growth factor production	26	12	3.42	4.1e-05	C3,C3AR1,C5,CCBE1,CYP1B1,EIF2AK3,IL1A,IL1B,PTGS2,RORA,SULF1,SULF2
GO:0046697	decidualization	19	10	2.5	4.5e-05	CYP27B1,GHRL,GJB2,JUNB,LIF,PTGIS,PTGS2,SPP1,STC1,STC2
GO:0060333	interferon-gamma-mediated signaling pathway	85	25	11.17	5.1e-05	B2M,CAMK2D,CAMK2G,CD44,GBP1,HLA-A,HLA-B,HLA-F,HLA-G,HLA-H,ICAM1,IFNGR2,IRF1,JAK2,MID1,MT2A,NCAM1,NR1H3,OAS1,OAS2,OAS3,OASL,PML,STAT1,VCAM1
GO:0003156	regulation of animal organ formation	32	14	4.2	6.0e-05	AR,BMP2,BMP4,CITED2,DKK1,GDNF,HAND2,HES1,NOTCH1,SPRY1,SULF1,TBX5,WNT5A,WT1
GO:0032355	response to estradiol	116	31	15.24	7.5e-05	ANXA1,ARNT2,ASS1,CAT,CCNA2,CD38,COL1A1,CRYAB,CTGF,DNMT3B,DUSP1,GJB2,GPER1,GSTP1,IL6,ITGA2,MMP15,MSX2,NQO1,NR2F2,PENK,POSTN,PTGFR,PTGS2,PTN,RBBP8,SLC6A4,SOCS2,STAT3,TXNIP,ZNF703
GO:0009636	response to toxic substance	202	49	26.53	8.1e-05	AHR,ALAD,APOE,APOM,ASS1,BCL2,BLMH,BPHL,CAT,CCL5,CCNB1,CNP,CPS1,CYGB,CYP1A1,CYP1B1,DNMT3B,DUOX1,EPHX1,FBLN5,FECH,FOS,GCH1,GSTM1,GSTM2,GSTO2,GSTP1,KDM6B,MAPK3,MARC2,MBP,MGMT,MGST2,MT1X,NQO1,PENK,PTGS1,PTGS2,PXDN,SCN1B,SCN9A,SDC1,SLC30A1,SLC6A4,SLC7A8,STAR,TLR2,TXNRD1,TYMS
GO:0001701	in utero embryonic development	314	59	41.25	0.00010	ACVRL1,AMOT,ANGPT1,AR,ARNT2,BCL2L11,BMP2,BRCA2,C2CD3,C5,CCNB1,CCNB2,CHD7,COL4A3BP,CSF2,CYR61,EDN1,EDNRA,ELF3,ERCC2,ETNK2,FOSL1,FOXF1,GATA6,GJA1,GLI2,HAND2,HEG1,HES1,HEY1,JAG2,JUNB,KLF2,KRT8,LIF,MAFF,MAFG,MYH10,NOTCH1,NR2F2,NSDHL,PCDH12,PLCD1,PLCD3,PLCG1,RARRES2,RBBP8,RSPO3,SLC30A1,SMAD3,SMO,SNAI1,SOX6,TET1,TGFB3,TGFBR2,TIE1,TPM1,VEGFA
GO:0072012	glomerulus vasculature development	22	13	2.89	0.00011	ACTA2,ANGPT1,BMP4,CD34,EGR1,HES1,NOTCH1,NOTCH3,OSR1,PDGFD,PECAM1,TCF21,WT1
GO:0071407	cellular response to organic cyclic compound	498	109	65.42	0.00012	AACS,ABCA1,ADCY3,ADCY6,AKR1C3,ALPL,ANXA1,APLP1,AR,ARRB2,ASS1,ATP2B1,ATP2B4,BMP2,BMP4,CCL2,CCL5,CCNA2,CCNB1,COL1A1,COLEC12,CPS1,CYP1A1,CYP1B1,CYP27B1,DAB2,DAXX,DNAJA1,DNMT3B,EDN1,EZR,FECH,FHL2,FOXF1,GLI2,GPER1,GSTM2,GSTP1,HEY1,HMGCS1,ID1,ID3,IFIT1,IGFBP5,IL15,IL1B,IL6,INHBA,ITGA2,ITGA6,JAK2,KLF2,KLF4,KLF5,MEF2C,MGMT,MSR1,MSX2,NFKBIA,NKX3-1,NOX4,NR1D1,NR1H3,NR2F1,NR2F2,NR4A1,NR4A2,NR4A3,OSBPL7,P2RX…
GO:0016525	negative regulation of angiogenesis	72	23	9.46	0.00012	AMOT,CCL2,COL4A3,DAB2IP,DCN,EPHA2,GHRL,ITGB1BP1,KLF4,MEOX2,NOTCH1,PML,PTN,PTPRM,SEMA4A,SERPINE1,SPARC,STAT1,SULF1,TEK,THBS1,THBS2,TIE1
GO:0045669	positive regulation of osteoblast differentiation	59	19	7.75	0.00012	ACVR2B,BMP2,BMP4,BMP6,BMPR1B,CD276,CTNNBIP1,CYR61,FBN2,GJA1,ID4,IL6,LTF,MEF2C,MSX2,RUNX2,SUCO,TMEM119,WNT4
GO:0035148	tube formation	136	29	17.86	0.00012	ATOH8,BCL2L11,BMP4,CELSR1,DAB2IP,DLC1,DVL2,EDA,FZD1,FZD2,FZD3,GDNF,GREM1,IRX3,ITGB1BP1,LMO4,NOTCH1,OSR1,PAX8,PODXL,PRICKLE1,PTK7,SDC4,SUFU,TGM2,VANGL2,VEGFA,WNT4,WNT5A
GO:0046847	filopodium assembly	52	12	6.83	0.00013	ARHGEF4,DNM3,EZR,FGD4,FGD6,FSCN1,ITGA6,MYO10,S1PR2,SPATA13,TGFB3,TTYH1
GO:0051216	cartilage development	180	56	23.64	0.00013	ACVRL1,ADAMTS12,BBS2,BMP2,BMP4,BMP6,BMPR1B,CD44,CHI3L1,COL11A2,COL1A1,COL27A1,CSGALNACT1,CTGF,CYR61,DLX2,EDN1,EFEMP1,EIF2AK3,FGF2,GDF6,GHRL,GLI2,GREM1,HAND2,HMGA2,ITGB8,LOXL2,MAF,MAPK3,MEF2C,MGP,MSX2,NOV,OSR1,PRRX1,RARB,RFLNA,ROR2,RUNX2,SATB2,SMAD3,SMAD9,SNAI1,SOX5,SOX6,STC1,SULF1,SULF2,TGFBI,TGFBR2,THBS3,TIMP1,TYMS,WNT5A,WNT9A
GO:0070373	negative regulation of ERK1 and ERK2 cascade	55	18	7.22	0.00015	ATF3,CNKSR3,DAB2IP,DUSP1,DUSP6,EZR,FBLN1,GBP1,GPER1,GSTP1,ITGB1BP1,KLF4,LIF,NDRG2,RGS14,SPRY1,SPRY2,TIMP3
GO:0051591	response to cAMP	94	27	12.35	0.00015	ASS1,COL1A1,CPS1,CREM,DUOX1,DUSP1,EZR,FOS,FOSB,FOSL1,IGFBP5,JUNB,LDHA,NOX4,PENK,PPARGC1B,PTK2B,PTPRN,RAP1B,SDC1,SLC8A1,SPARC,STAR,STAT1,STC1,TEK,WT1
GO:0014911	positive regulation of smooth muscle cell migration	29	12	3.81	0.00015	BCL2,CAMK2D,CCL5,DOCK4,DOCK5,HAS2,ITGA2,NOX4,NRP1,PDGFD,POSTN,SEMA6D
GO:0001755	neural crest cell migration	51	17	6.7	0.00017	GDNF,HAND2,NRP1,SEMA3B,SEMA3C,SEMA3D,SEMA3F,SEMA4A,SEMA4B,SEMA4D,SEMA4F,SEMA4G,SEMA5A,SEMA6A,SEMA6C,SEMA6D,SMO
GO:0030308	negative regulation of cell growth	163	50	21.41	0.00018	ACVRL1,ARHGAP4,BCL2,BCL6,BDKRB1,BST2,BTG1,CDK5R1,CDKN2C,CRYAB,CYP27B1,DACT3,DRAXIN,ENPP1,FHL1,G6PD,GJA1,GREM1,ING1,INHBA,JADE1,NDRG3,NOV,NRP1,OSGIN2,PML,PPP2R1A,PSRC1,SEMA3B,SEMA3C,SEMA3D,SEMA3F,SEMA4A,SEMA4B,SEMA4D,SEMA4F,SEMA4G,SEMA5A,SEMA6A,SEMA6C,SEMA6D,SH3BP4,SMAD3,SPP1,TP53TG5,TRO,TSPYL2,ULK2,WNT5A,WT1
GO:0045471	response to ethanol	119	29	15.63	0.00020	AACS,ABAT,ADCY7,ALAD,CAT,CCL2,CCL7,CD14,CSF3,EPS8,FECH,FYN,G6PD,GGH,GSTP1,HMGCR,ICAM1,MGMT,NQO1,NTRK3,PENK,PTK2B,SPARC,STAR,STAT3,TBXA2R,TNC,TYMS,VCAM1
GO:2001238	positive regulation of extrinsic apoptotic signaling pathway	52	18	6.83	0.00021	ATF3,BMPR1B,CYLD,DEDD2,G0S2,GPER1,INHBA,ITM2C,PMAIP1,PML,PPP2R1A,PYCARD,SRPX,THBS1,TIMP3,TNFRSF12A,TNFSF10,TNFSF12
GO:0001937	negative regulation of endothelial cell proliferation	30	12	3.94	0.00022	ACVRL1,APOE,ATOH8,GHRL,GJA1,NR2F2,PTPRM,SCG2,SPARC,STAT1,SULF1,THBS1
GO:0042542	response to hydrogen peroxide	119	30	15.63	0.00023	ADAM9,AKR1B1,ANXA1,BCL2,CAT,COL1A1,CRYAB,CYP1B1,DUSP1,FOSL1,GPR37L1,HMOX1,HSPH1,IL6,KDM6B,KLF2,KLF4,LDHA,MET,NR4A3,PDGFD,PSAP,PTK2B,PYCR1,RHOB,SDC1,SLC8A1,STAR,STAT1,TXNIP
GO:0045992	negative regulation of embryonic development	26	11	3.42	0.00023	BMP4,COL5A1,DKK1,FZD3,FZD7,GPR161,SNAI1,SUFU,SULF1,TBX2,WNT5A
GO:0007411	axon guidance	216	62	28.37	0.00023	ANK3,BMPR1B,CDK5R1,CELSR3,CSF1R,CXCL12,DRAXIN,EFNB3,EGR2,EPHA5,EPHB3,ERBB2,ETV4,EVL,EZR,FLRT2,FLRT3,FYN,FZD3,GLI2,KIF26B,KLF7,LAMA2,LHX9,MAPK3,MATN2,MYH10,NCAM1,NECTIN1,NFASC,NR4A3,NRCAM,NRP1,NRP2,NRXN3,NTN3,PLXNA4,PLXND1,PTPRM,SCN1B,SEMA3B,SEMA3C,SEMA3D,SEMA3F,SEMA4A,SEMA4B,SEMA4D,SEMA4F,SEMA4G,SEMA5A,SEMA6A,SEMA6C,SEMA6D,SPON2,SPTBN2,SPTBN5,TUBB3,UNC5D,VANGL2,VEGFA,WNT5A,ZNF280B
GO:0006636	unsaturated fatty acid biosynthetic process	58	21	7.62	0.00023	AKR1C3,ANXA1,EDN1,ELOVL2,ELOVL5,ELOVL6,ELOVL7,FADS1,FADS2,FAM213B,GGT5,GGT7,MGST2,PNPLA8,PTGDS,PTGES,PTGIS,PTGS1,PTGS2,SCD,SCD5
GO:0001570	vasculogenesis	71	20	9.33	0.00024	ACKR3,AMOT,CD34,EGFL7,ENG,EPHA2,FOXF1,HAS2,HDAC7,HEG1,HEY1,JUNB,NOTCH1,RASIP1,SMO,TBX5,TGFBR2,TIE1,VEGFA,WT1
GO:0030574	collagen catabolic process	67	20	8.8	0.00026	ADAMTS2,COL11A2,COL13A1,COL15A1,COL1A1,COL3A1,COL4A1,COL4A3,COL4A4,COL4A5,COL5A1,COL6A1,COL6A3,COL7A1,CTSL,CTSS,MMP1,MMP15,MMP2,MMP3
GO:0032956	regulation of actin cytoskeleton organization	283	68	37.17	0.00027	AP1AR,ARHGAP18,ARHGAP6,ARHGDIB,ASAP3,AVIL,BST2,CAPG,CCL11,CDC42EP5,CDK5R1,CELSR1,CIT,CORO1B,CSF1R,CSF3,CTGF,CXCL12,DIXDC1,DLC1,EDN1,EPHA1,EPHA5,EPS8,EVL,F11R,F2RL1,FES,FMN1,FSCN1,GPM6B,GSN,ICAM1,ID1,ITGB1BP1,KANK1,MEF2C,MYADM,NEB,NOX4,NTRK3,PAK3,PDGFA,PPM1F,PROX1,PTK2B,PYCARD,RHOD,S100A10,S1PR1,SDC4,SEMA5A,SHANK1,SHANK3,SIGLEC15,SMAD3,SPTBN2,SPTBN5,SSH2,SSH3,SYNPO2,TACSTD2,TEK,TGFB3,TMOD2,TPM1,VA…
GO:0008015	blood circulation	485	110	63.71	0.00027	ABAT,ABCC9,ACTA2,ACVRL1,ADCY6,ADH5,ADORA1,ADORA2A,AGTR1,ANGPT1,APLN,APOE,AR,ATP1B1,ATP2B1,ATP2B4,BBS2,BDKRB1,BDKRB2,C3AR1,CACNA2D3,CACNB1,CACNB3,CACNG7,CALM3,CAMK2D,CD34,CD38,CHD7,COL4A3,CPS1,CTGF,CTNNBIP1,CXADR,CXCL12,DDAH1,DMD,DOCK4,DOCK5,EDN1,EDNRA,EHD3,ELN,ERAP1,F11R,F2R,F2RL1,FLI1,GAS6,GCH1,GJA1,GPER1,GSTM2,HBEGF,HMGCR,HMOX1,HSPB7,HTR7,ICAM1,ITGA1,ITGB1BP1,JAK2,KCND1,KCND2,KCND3,KCNJ2,KCNJ8,…
GO:0034329	cell junction assembly	192	54	25.22	0.00028	ACTB,ACTG1,ACTN4,ACVRL1,AJUBA,ARHGAP6,BCL2,CDH5,CLDN1,CNTNAP1,DLC1,F11R,FBLIM1,FLNA,FLNC,FMN1,FN1,FSCN1,GJA1,GJB2,GPM6B,GREM1,HDAC7,HEG1,HIPK1,ITGA2,ITGA6,ITGB1BP1,ITGB3,LAMA3,LAMB3,LAMC1,LAMC2,LIMS2,MICALL2,NFASC,PARD6B,PPM1F,PRKCI,PTK2B,RAP1B,RHOD,S100A10,SDC4,SMAD3,SNAI1,SORBS1,TEK,THBS1,TRIP6,VCL,VEGFA,WNT4,ZNF703
GO:0033627	cell adhesion mediated by integrin	54	15	7.09	0.00029	ADAM9,CCL5,CYP1B1,EPHA2,FBN1,ICAM1,ITGA11,ITGA2,ITGA6,ITGB1BP1,ITGB3,MUC1,NOV,PODXL,SERPINE1
GO:0034284	response to monosaccharide	179	36	23.51	0.00029	AACS,ACVR2B,APOM,CAT,COL4A3,CTGF,EGR1,EPHA5,ERN1,GAS6,GJA1,GPER1,GPR68,GSTP1,HMGCR,ICAM1,ITGA2,LDHA,LRP5,MEF2C,NOX4,NR1D1,PDK3,PIM3,PTGS2,PTK2B,PTPRN,SIDT2,SLC29A1,SLC8A1,SPARC,STAR,TGFBR2,THBS1,TRPM4,TXNIP
GO:0043536	positive regulation of blood vessel endothelial cell migration	23	10	3.02	0.00034	ANGPT1,FGF2,HDAC7,HDAC9,HSPB1,PLCG1,PTGS2,SRPX2,THBS1,VEGFA
GO:0045429	positive regulation of nitric oxide biosynthetic process	40	14	5.25	0.00036	ASS1,DDAH1,DDAH2,EDN1,ICAM1,IL1B,IL6,JAK2,KLF2,KLF4,PTGS2,PTK2B,PTX3,SMAD3
GO:0031532	actin cytoskeleton reorganization	86	26	11.3	0.00036	ANXA1,ARHGDIB,ATP2C1,CDC42BPG,CSF1R,CSF3,CXADR,EPS8,EZR,F11R,FES,FGF7,FLNA,FRY,GSN,MICALL2,MINK1,MKLN1,NTRK3,PHACTR1,PTK2B,PTK7,RHOD,S1PR1,S1PR2,TEK
GO:0001947	heart looping	59	18	7.75	0.00039	AHI1,C2CD3,ENG,GJA1,HAND2,MEF2C,MICAL2,NDRG4,NOTCH1,RNF207,SETDB2,SMAD3,SMO,SUFU,TBX2,TGFBR2,VANGL2,WNT5A
GO:0010718	positive regulation of epithelial to mesenchymal transition	36	13	4.73	0.00041	BAMBI,BMP2,COL1A1,DAB2,ENG,GLIPR2,NOTCH1,SMAD3,SNAI1,TGFB1I1,TGFB3,TGFBR2,ZNF703
GO:0050710	negative regulation of cytokine secretion	45	15	5.91	0.00041	ANGPT1,ANXA1,CD34,EZR,F2RL1,FN1,GAS6,GBP1,IL6,LRRC32,PML,SSC5D,TNFRSF9,TNFSF4,ZC3H12A
GO:0070542	response to fatty acid	40	15	5.25	0.00042	ALAD,ASS1,CAT,CCNB1,CTGF,EDN1,FABP3,ID3,INSIG2,LDLR,PDK3,PID1,PTGS2,TLR2,ZC3H12A
GO:0071356	cellular response to tumor necrosis factor	250	54	32.84	0.00047	ADAMTS12,ASS1,BIRC3,CARD14,CCL11,CCL2,CCL20,CCL5,CCL7,CCL8,CHI3L1,CLIP3,COL1A1,CPNE1,CXCL8,CYLD,DAB2IP,EDA,EDN1,F2RL1,GAS6,GPER1,GSTP1,HAS2,HIPK1,HSPA1A,HSPA1B,ICAM1,IL6,JAK2,KLF2,KRT18,KRT8,NKX3-1,PID1,POSTN,PTK2B,PYCARD,RELT,RORA,STAT1,THBS1,TNFRSF11B,TNFRSF12A,TNFRSF19,TNFRSF1B,TNFRSF9,TNFSF12,TNFSF13B,TNFSF14,TNFSF4,TRAF1,VCAM1,ZC3H12A
GO:0032570	response to progesterone	41	14	5.39	0.00048	CCL2,CD38,FOS,FOSB,FOSL1,GJB2,NR1H3,PTN,TGFB3,THBS1,TLR2,TSPO,TXNIP,TYMS
GO:0045446	endothelial cell differentiation	89	34	11.69	0.00048	ACVR2B,ACVRL1,ATOH8,BMP4,BMP6,BMPER,BTG1,CDH5,ENG,EZR,F11R,F2RL1,HEG1,HEY1,ICAM1,ID1,IL1B,KDM6B,MET,MYADM,NOTCH1,NOTCH4,NR2F2,NRG1,NRP1,PDE2A,PDE4D,PROX1,PTN,RAP1B,S1PR1,S1PR2,STC1,TJP2
GO:0051607	defense response to virus	226	52	29.69	0.00048	ABCC9,AP1B1,AP1S1,AP1S2,APOBEC3C,B2M,BCL2,BIRC3,BST2,DDIT4,DDX58,DDX60,DHX58,F2RL1,FYN,GBP1,HERC5,IFI44L,IFIH1,IFIT1,IFIT2,IFIT3,IFITM2,IFITM3,IFNAR1,IL15,IL23A,IL6,IRF1,ISG15,ISG20,KCNJ8,MX1,MX2,OAS1,OAS2,OAS3,OASL,PACS1,PMAIP1,PML,PYCARD,RSAD2,SAMHD1,SPON2,STAT1,STAT2,TLR3,TMEM173,TRAF3IP2,UNC93B1,ZC3H12A
GO:0072661	protein targeting to plasma membrane	24	10	3.15	0.00051	ANK1,ANK3,ANXA2,EHD3,GAS6,MYADM,NFASC,NKD2,PACS1,PRKG2
GO:0002576	platelet degranulation	107	27	14.06	0.00052	A2M,ACTN4,CALM3,ECM1,FLNA,FN1,GAS6,HABP4,IGF2,ISLR,ITGB3,PCDH7,PDGFA,PECAM1,PHACTR2,PSAP,RARRES2,SERPINE1,SPARC,TGFB3,THBS1,TIMP1,TIMP3,TUBA4A,VCL,VEGFA,VWF
GO:0071347	cellular response to interleukin-1	85	27	11.17	0.00059	ADAMTS12,CCL11,CCL2,CCL20,CCL5,CCL7,CCL8,CHI3L1,CXCL8,DAB2IP,EDN1,EGR1,HAS2,ICAM1,IL1A,IL1RN,IL6,IRAK2,IRAK3,KLF2,MAPK3,NKX3-1,PTGIS,PYCARD,RORA,RPS6KA4,ZC3H12A
GO:0071560	cellular response to transforming growth factor beta stimulus	207	49	27.19	0.00059	ACVRL1,ADAM9,ADAMTSL2,ARRB2,BAMBI,CCL2,CDH5,CITED2,COL1A1,COL3A1,DAB2,EDN1,ENG,F11R,FBN1,FBN2,FOS,FYN,GDF15,GIPC1,HSPA5,HTRA3,ID1,KLF10,LTBP1,LTBP2,MEF2C,NOX4,NREP,PDE2A,PDGFD,PEG10,PENK,PMEPA1,PML,POSTN,PRDM16,SMAD3,SMAD9,SOX5,SOX6,STAR,TGFB1I1,TGFB3,TGFBR2,THBS1,WNT4,WNT5A,ZNF703
GO:0046850	regulation of bone remodeling	43	16	5.65	0.00064	CD38,CSF1R,GJA1,GREM1,IL6,ITGB3,LEPR,LRP5,P2RX7,PPARGC1B,S1PR1,SIGLEC15,SPP1,SUCO,SYT7,TNFRSF11B
GO:0009615	response to virus	304	75	39.93	0.00065	ABCC9,ACTA2,AP1B1,AP1S1,AP1S2,APOBEC3C,B2M,BCL2,BCL2L11,BIRC3,BST2,CCL11,CCL5,CCL8,CFL1,CXCL12,CYP1A1,DDIT4,DDX58,DDX60,DHX58,F2RL1,FOSL1,FYN,GBP1,HERC5,HMGA1,HMGA2,HSPB1,IFI44,IFI44L,IFIH1,IFIT1,IFIT2,IFIT3,IFITM2,IFITM3,IFNAR1,IFNGR2,IL15,IL23A,IL6,IRAK3,IRF1,ISG15,ISG20,IVNS1ABP,KCNJ8,LGALS9,MAPK11,MEF2C,MX1,MX2,OAS1,OAS2,OAS3,OASL,PACS1,PENK,PIM2,PMAIP1,PML,PYCARD,RSAD2,SAMHD1,SPON2,STAT1,STA…
GO:0048771	tissue remodeling	142	42	18.65	0.00067	ACVR2B,ACVRL1,ANXA1,BGN,CAPN1,CD38,CHD7,CSF1R,CSPG4,ELF3,EPHA2,F2R,GJA1,GREM1,HAND2,IGFBP5,IL15,IL1A,IL23A,IL6,ITGB3,LEPR,LIF,LIPA,LRP5,MEF2C,NOX4,P2RX7,PPARGC1B,PTK2B,RAB3D,RASSF2,RSPO3,S1PR1,SEMA3C,SIGLEC15,SPP1,SUCO,SYT7,TGFB3,TGM2,TNFRSF11B
GO:1901385	regulation of voltage-gated calcium channel activity	27	10	3.55	0.00070	AHNAK,CACNB1,CACNB3,CALM3,DMD,EHD3,KCNE3,PDE4B,S100A1,STAC
GO:0050731	positive regulation of peptidyl-tyrosine phosphorylation	162	40	21.28	0.00071	ADORA1,ANGPT1,ARRB2,CCL5,CD44,CLCF1,CNTF,CSF1R,CSF2,CSF3,CSPG4,DVL2,EHD4,FGF7,FYN,GAS6,GHRL,GPRC5B,GREM1,HES1,HSPH1,ICAM1,IGF2,IL11,IL15,IL23A,IL24,IL6,ITGB3,JAK2,LIF,NRG1,NRP1,PLPP3,PTK2B,RIPK2,SEMA4D,STAT3,TNK2,VEGFA
GO:0071695	anatomical structure maturation	48	16	6.31	0.00074	ACVRL1,BMP2,CDH5,CDK5R1,CEND1,DDIT3,ERCC2,GREM1,LTF,MMP2,MSX2,RECK,RFLNA,S1PR1,SEMA4D,THBS3
GO:0061028	establishment of endothelial barrier	36	13	4.73	0.00074	CDH5,ENG,EZR,F11R,F2RL1,ICAM1,IL1B,MYADM,PDE2A,PDE4D,RAP1B,S1PR2,TJP2
GO:0010811	positive regulation of cell-substrate adhesion	102	31	13.4	0.00082	ABI3BP,CCDC80,CYR61,DISC1,DOCK5,ECM2,EGFLAM,EPHA1,FLNA,FMN1,FN1,FOXF1,HAS2,HSD17B12,ITGA6,ITGB1BP1,JAK2,MYADM,NID1,NINJ1,PLEKHA2,PPM1F,PTK2B,PTN,S100A10,SDC4,SMAD3,TEK,UTRN,VEGFA,WNT4
GO:0007566	embryo implantation	48	15	6.31	0.00088	ARHGDIB,FBLN1,IL11RA,IL1B,LIF,MMP2,PTGIS,PTGS2,RECK,SPP1,STC1,STC2,TGFBR2,TIMP1,TRO
GO:0043433	negative regulation of sequence-specific DNA binding transcription factor activity	130	33	17.08	0.00090	ARRB2,BHLHE40,CAT,CTNNBIP1,CYLD,CYP1B1,DAB2IP,DDIT3,FLNA,GAS6,GLIS2,HAND2,HMOX1,ID1,ID3,IRAK2,IRAK3,KLF4,MAP3K10,MSX2,NFKBIA,PARP10,PELI1,PIM1,PROX1,PTGIS,PYCARD,SFRP4,SUFU,TCEAL7,TNFSF4,TRIB1,ZC3H12A
GO:0010039	response to iron ion	30	11	3.94	0.00097	ABAT,ALAD,B2M,BCL2,BMP6,CCNB1,CYP1A1,G6PD,HFE,HMOX1,SLC40A1
GO:0060560	developmental growth involved in morphogenesis	205	55	26.93	0.00105	APOE,ARHGAP4,BMP4,CCL11,CDK5R1,CPNE1,CRABP2,CXCL12,DISC1,DRAXIN,FLRT3,FMN1,FN1,KIF26B,MAGI2,NOTCH1,NRCAM,NRG1,NRP1,NRP2,NTRK3,PLXNA4,PLXND1,POSTN,PTK7,RND2,S1PR1,SALL1,SEMA3B,SEMA3C,SEMA3D,SEMA3F,SEMA4A,SEMA4B,SEMA4D,SEMA4F,SEMA4G,SEMA5A,SEMA6A,SEMA6C,SEMA6D,SPP1,SPRY1,SPRY2,SYT1,TBX2,TGFBR2,TNC,TNFRSF12A,TRPV2,ULK2,VANGL2,VCL,VEGFA,WNT5A
GO:0001958	endochondral ossification	26	10	3.42	0.00107	ALPL,BMP4,BMP6,COL13A1,COL1A1,CSGALNACT1,MEF2C,NAB1,RUNX2,TEK
GO:0002040	sprouting angiogenesis	69	27	9.06	0.00109	ACVRL1,ADGRA2,ANGPT1,BMP4,BMPER,CCBE1,EPHA2,ESM1,FGF2,GREM1,HDAC7,HDAC9,ITGB1BP1,KLF4,LOXL2,MEOX2,NOTCH1,NR4A1,NRP1,PTGS2,PTK2B,RSPO3,SEMA5A,SRPX2,TEK,THBS1,VEGFA
GO:0046888	negative regulation of hormone secretion	63	15	8.28	0.00113	ADORA1,EDN1,GHRL,HADH,HMGCR,IL11,IL1B,IL6,INHBA,LIF,NMB,NOV,PIM3,RAB11FIP1,SYTL4
GO:0014068	positive regulation of phosphatidylinositol 3-kinase signaling	64	18	8.41	0.00113	ANGPT1,CAT,CCL5,CSF3,DCN,F2R,F2RL1,FLT1,FYN,GPER1,JAK2,NKX3-1,NRG1,PDGFA,PDGFC,PDGFD,SEMA4D,TEK
GO:0051897	positive regulation of protein kinase B signaling	80	21	10.51	0.00122	AKR1C3,ANGPT1,ARRB2,CHI3L1,CPNE1,CSF3,GAS6,HBEGF,IGF2,IGFBP5,IL6,ITGB1BP1,ITSN1,KIAA1161,NOX4,NRG1,PDGFA,SEMA5A,SPRY2,TEK,THBS1
GO:0006809	nitric oxide biosynthetic process	63	25	8.28	0.00127	ARG2,ASS1,ATP2B4,CD34,CYP1B1,DDAH1,DDAH2,EDN1,GCH1,ICAM1,IL1B,IL6,JAK2,KLF2,KLF4,NQO1,PTGIS,PTGS2,PTK2B,PTX3,RORA,SLC7A2,SMAD3,TSPO,ZC3H12A
GO:0060968	regulation of gene silencing	56	13	7.36	0.00130	AJUBA,HIST1H3A,HIST1H3B,HIST1H3C,HIST1H3E,HIST1H3H,HIST1H3I,HMGA1,STAT3,TET1,UHRF1,WTIP,ZC3H12A
GO:0010574	regulation of vascular endothelial growth factor production	31	16	4.07	0.00131	C3,C3AR1,C5,CCBE1,CCL2,CYP1B1,EIF2AK3,IL1A,IL1B,IL6,NDRG2,NUTF2,PTGS2,RORA,SULF1,SULF2
GO:0048008	platelet-derived growth factor receptor signaling pathway	45	13	5.91	0.00133	CSRNP1,JAK2,NDRG4,NRP1,PDGFA,PDGFC,PDGFD,PIK3C2A,PLAT,PTGIR,RGS14,TXNIP,VEGFA
GO:0032729	positive regulation of interferon-gamma production	62	17	8.14	0.00140	CD14,CD226,CD276,IFNAR1,IL18R1,IL1B,IL23A,IL27RA,LGALS9,PDE4B,PDE4D,PYCARD,RASGRP1,RIPK2,TLR3,TNFSF4,WNT5A
GO:0007584	response to nutrient	166	50	21.81	0.00145	AACS,ABCA1,ACSL3,ACSL4,AKR1C3,ALAD,ALPL,ASS1,ATP2B1,BRIP1,CAT,CCL2,COL1A1,CYP1A1,CYP27B1,DNMT3B,GAS6,GSTP1,HMGCR,HMGCS1,HMOX1,IL15,ITGA2,KYNU,LDHA,LIPG,MEF2C,MGMT,NQO1,PENK,PIM1,POSTN,PTGS2,PTN,SLC6A4,SLC8A1,SPARC,SPP1,STAR,STAT1,STC1,STC2,TBXA2R,TGFBR2,TNC,TNFRSF11B,TSPO,TYMS,UCP3,VCAM1
GO:0034446	substrate adhesion-dependent cell spreading	82	25	10.77	0.00148	ACTN4,AP1AR,DOCK5,EPHA1,EPHB3,FBLN1,FLNA,FN1,FZD7,GBP1,HAS2,ITGA4,ITGB1BP1,ITGB3,KANK1,KIF14,LAMB1,LAMC1,MICALL2,MYADM,POSTN,S100A10,TACSTD2,TEK,TYRO3
GO:0032963	collagen metabolic process	108	37	14.19	0.00148	ADAMTS2,BMP4,CCL2,COL11A2,COL13A1,COL15A1,COL1A1,COL3A1,COL4A1,COL4A3,COL4A4,COL4A5,COL5A1,COL6A1,COL6A3,COL7A1,CTGF,CTSL,CTSS,CYGB,ENG,F2R,ID1,IL6,ITGA2,MMP1,MMP15,MMP2,MMP3,P2RX7,P3H2,SUCO,TGFB3,TNS2,TNXB,TRAM2,WNT4
GO:0009308	amine metabolic process	124	18	16.29	0.00155	ABAT,AFMID,ALDH7A1,AMD1,AOC2,AOC3,ATP2B4,CYP1A1,HNMT,KYAT1,KYNU,NQO1,NR4A2,SAT1,SLC44A1,SMOX,SULT1A1,VCAM1
GO:0006633	fatty acid biosynthetic process	139	38	18.26	0.00156	ACACA,ACLY,ACOT7,ACSL3,ACSS1,ACSS2,AKR1C3,ANXA1,CH25H,EDN1,ELOVL2,ELOVL5,ELOVL6,ELOVL7,FADS1,FADS2,FAM213B,FASN,FAXDC2,GGT5,GGT7,HSD17B12,INSIG1,INSIG2,MGST2,MSMO1,NR1H3,PNPLA8,PTGDS,PTGES,PTGIS,PTGS1,PTGS2,SC5D,SCD,SCD5,THNSL2,TRIB3
GO:0050729	positive regulation of inflammatory response	115	26	15.11	0.00160	AGTR1,C3,CCL11,CCL2,CCL5,CCL7,CCL8,CD47,GBP5,GPRC5B,IL15,IL17RC,IL1B,IL23A,IL6,ITGA2,JAK2,LDLR,PDE2A,PTGS2,SERPINE1,TGM2,TLR2,TLR3,TNFSF4,WNT5A
GO:0035023	regulation of Rho protein signal transduction	110	28	14.45	0.00168	ABCA1,ADGRG1,APOE,ARHGDIB,ARHGEF17,ARHGEF25,ARHGEF28,ARHGEF37,ARHGEF4,ARHGEF6,ARHGEF9,BCL6,COL3A1,DLC1,EPS8L1,EPS8L2,F2R,F2RL1,FGD4,FGD6,ITSN1,KANK1,MCF2L2,PLEKHG1,PLEKHG2,PLEKHG3,PLEKHG4,SPATA13
GO:0030522	intracellular receptor signaling pathway	260	51	34.15	0.00202	ACTN4,AHR,AKR1C3,AR,ARRB2,BIRC3,CITED2,CRABP2,CREM,CYLD,CYP26B1,CYP27B1,DAB2,DAXX,DDX58,DDX60,DHRS3,DHX58,DNAJA1,FHL2,GLMP,GPER1,HSPA1A,HSPA1B,IFIH1,IRAK2,JAK2,NFKBIA,NKX3-1,NR1D1,NR1H3,NR2F1,NR2F2,NR4A1,NR4A2,NR4A3,PDK3,PIM1,PMEPA1,PML,PPARGC1B,PTGIS,RARB,RBFOX2,RIPK2,RORA,SAFB2,SKP2,STAT3,TCF21,TGFB1I1
GO:0044344	cellular response to fibroblast growth factor stimulus	135	30	17.73	0.00203	CCL2,CCL5,CD44,COL1A1,CPS1,CTGF,CXCL8,DUSP6,FGF2,FGF7,FGFR4,FLRT2,FLRT3,HHIP,HNRNPA1,ITGB1BP1,MAPK3,NR4A1,POLR2L,POSTN,RBFOX2,RUNX2,SPRY1,SPRY2,STAR,SULF1,SULF2,THBS1,WNT4,WNT5A
GO:0034080	CENP-A containing nucleosome assembly	42	13	5.52	0.00210	CENPI,CENPS,CENPU,HIST1H4B,HIST1H4D,HIST1H4E,HIST1H4F,HIST1H4I,HIST1H4J,HIST1H4K,HIST1H4L,HIST4H4,KNL1
GO:0043524	negative regulation of neuron apoptotic process	134	30	17.6	0.00214	ANGPT1,APOE,BCL2,CCL2,CLCF1,CLN3,CNTF,CPEB4,DRAXIN,EN1,F2R,FAIM2,FYN,GDNF,HMOX1,ITSN1,JAK2,KIF14,MDK,MEF2C,NGF,NR4A2,NR4A3,NRBP2,NRP1,PRKCI,PTK2B,STAR,TGFB3,TYRO3
GO:2001242	regulation of intrinsic apoptotic signaling pathway	147	24	19.31	0.00226	ACKR3,BCL2,BCL2L11,BDKRB2,BMF,CD44,CREB3L1,CXCL12,CYLD,DAPK2,DDIT3,DNAJA1,EIF2AK3,HSPA1A,HSPB1,HSPH1,IVNS1ABP,MUC1,NKX3-1,PLAUR,PMAIP1,PYCARD,SEPT4,SNAI1
GO:0048546	digestive tract morphogenesis	50	14	6.57	0.00232	ACVR2B,AHI1,BCL2,BMP4,DACT1,EPHB3,FOXF1,GLI1,GLI2,NOTCH1,SMAD3,TCF21,VANGL2,WNT5A
GO:0048663	neuron fate commitment	67	14	8.8	0.00234	BMP4,C17orf96,DLX2,GLI2,HES1,JAG2,NOTCH1,NOTCH3,NRG1,NTRK3,PRRX1,SATB2,SUFU,ZNF521
GO:0045666	positive regulation of neuron differentiation	300	58	39.41	0.00240	APOE,AVIL,BCL2,BCL6,BMP2,BMP4,BMP6,CAMK1,CAMK1D,CDON,CNTF,CPNE1,CRABP2,CXCL12,DAB2IP,DISC1,DKK1,DNMT3B,FES,FN1,FYN,GDF6,GDPD5,GLI2,GPRC5B,IL6,IRX3,MAGI2,MEF2C,MMD,NDRG4,NGF,NRCAM,NRG1,NRP1,NTRK3,PAK3,PRKCI,PROX1,PTK2B,PTK7,PTN,RARB,RND2,RNF112,SCN1B,SEMA4D,SEMA5A,SEZ6,SHANK1,SHANK3,SYT1,TGIF2,TNFRSF12A,TRPV2,VEGFA,VLDLR,WNT5A
GO:0045815	positive regulation of gene expression, epigenetic	79	20	10.38	0.00252	ACTB,HIST1H3A,HIST1H3B,HIST1H3C,HIST1H3E,HIST1H3H,HIST1H3I,HIST1H4B,HIST1H4D,HIST1H4E,HIST1H4F,HIST1H4I,HIST1H4J,HIST1H4K,HIST1H4L,HIST4H4,HMGA1,POLR2L,TAF1A,TET1
GO:2000826	regulation of heart morphogenesis	31	12	4.07	0.00256	BMP2,BMP4,DKK1,ENG,HAND2,HES1,NOTCH1,RNF207,SMO,TBX2,TBX5,TGFBR2
GO:0060395	SMAD protein signal transduction	58	16	7.62	0.00260	ATOH8,BMP2,BMP4,BMP6,FOS,GDF15,GDF6,INHBA,INHBE,MAGI2,ROR2,SLC33A1,SMAD3,SMAD9,TGFB3,VIM
GO:0046330	positive regulation of JNK cascade	117	26	15.37	0.00263	ANKRD6,CTGF,DAB2IP,DAXX,DVL2,EDN1,ERN1,F2RL1,FZD7,FZD8,GADD45A,GADD45B,IL1A,IL1B,MAP3K10,MAP3K6,MINK1,PTK2B,PYCARD,RASGRP1,RASSF2,RIPK2,TLR3,TNFRSF19,VANGL2,WNT5A
GO:0007568	aging	268	55	35.2	0.00268	ABAT,ASS1,ATP2B1,BCL2,BCL6,BRCA2,CAT,CCL2,CNP,COL3A1,CRYAB,CTGF,CTSC,CYP1A1,DCN,EDN1,ENG,ENO3,ERCC2,FOS,FOXM1,HMGA1,HMGA2,HMGCR,ICAM1,IGFBP5,IL15,IL6,LMNA,LOXL2,MME,NEK6,NFKB2,NOX4,NQO1,NUAK1,PDE4D,PENK,PML,PNPT1,RAD54L,SERPINE1,SLC1A2,SPEF2,STAT3,TBX2,TGFB3,TGFBR2,TIMP1,TNFRSF1B,TSPO,TYMS,UCP3,VCAM1,ZKSCAN3
GO:0071456	cellular response to hypoxia	133	31	17.47	0.00290	AJUBA,BACH1,BCL2,CCNA2,CCNB1,CD34,CITED2,CPEB1,CPEB2,EDN1,EGR1,GATA6,HIF3A,HMOX1,ICAM1,KCND2,LMNA,NKX3-1,NOTCH1,PDK3,PMAIP1,PTGIS,PTGS2,PTN,RORA,SIRT2,SLC29A1,SLC8A1,STC1,STC2,VEGFA
GO:0030509	BMP signaling pathway	137	33	18	0.00304	ACVR2B,ACVRL1,BMP2,BMP4,BMP6,BMPER,BMPR1B,CYR61,DKK1,EGR1,ENG,FBN1,FZD1,GATA6,GDF6,GREM1,GREM2,HES1,HFE,HTRA3,ID1,MAPK3,MSX2,NOTCH1,RGMA,RGMB,ROR2,RUNX2,SLC33A1,SMAD9,SULF1,WNT5A,ZFYVE16
GO:0048048	embryonic eye morphogenesis	33	11	4.33	0.00308	ALDH1A3,EFEMP1,FBN1,FBN2,FOXF2,FOXL2,HIPK1,PROX1,RARB,TBX2,WNT5A
GO:0010389	regulation of G2/M transition of mitotic cell cycle	52	13	6.83	0.00308	CAMK2D,CCNA2,CDC7,CENPF,FHL1,HMGA2,HSPA2,KIF14,MIIP,PBX1,PKIA,SMARCD3,TICRR
GO:0060491	regulation of cell projection assembly	136	23	17.86	0.00309	ATP8B1,CDC42EP5,CYLD,DNM3,EPHA2,EPS8L1,EPS8L2,EVI5L,EVL,F2RL1,FSCN1,ICAM1,IFT88,KANK1,KLF5,MYO10,P2RX7,PODXL,RAP1GAP,SSH2,SSH3,TACSTD2,TGFB3
GO:0031032	actomyosin structure organization	155	36	20.36	0.00313	ACTG1,ARHGAP6,ASAP3,CNN2,CNN3,CTGF,DLC1,EDN1,EPB41L1,EPB41L2,EPHA1,EVL,F11R,FRMD3,FRMD6,ITGB1BP1,KRT8,LIMCH1,MEF2C,MYH10,MYO18A,NOX4,PHACTR1,PPM1F,PROX1,PTK2B,S100A10,S1PR1,SDC4,SMAD3,SORBS1,TACSTD2,TGFB3,TMOD2,TPM1,WNT4
GO:0006767	water-soluble vitamin metabolic process	88	19	11.56	0.00321	ACACA,AOX1,CYB5A,ENPP1,FASN,GSTO2,MMAB,MTHFD2L,NAMPT,NAPRT,PCCB,PTGIS,PTGS2,SHMT1,SLC19A1,SLC19A2,SLC19A3,SLC2A1,SLC46A1
GO:0051592	response to calcium ion	111	28	14.58	0.00323	ADAM9,AKR1C3,ANXA11,CALM3,CAMK2D,CPNE1,CPNE7,DUSP1,EDN1,FOS,FOSB,HOMER1,IL6,JUNB,KCNMA1,KCNMB4,MEF2C,P2RX7,PENK,PTGES,PTK2B,SDC1,SLC25A23,SPARC,SYT1,THBS1,TXNIP,WNT5A
GO:0045668	negative regulation of osteoblast differentiation	39	12	5.12	0.00326	HAND2,HDAC7,ID1,ID3,IGFBP5,LRP5,NOCT,NOTCH1,SEMA4D,SMAD3,SUFU,TRPM4
GO:1904837	beta-catenin-TCF complex assembly	44	13	5.78	0.00333	DACT1,HIST1H4B,HIST1H4D,HIST1H4E,HIST1H4F,HIST1H4I,HIST1H4J,HIST1H4K,HIST1H4L,HIST4H4,TCF7L1,TLE2,TLE4
GO:0060841	venous blood vessel development	16	10	2.1	0.00354	ACVR2B,ACVRL1,CCBE1,ENG,FOXF1,HEG1,NOTCH1,PROX1,SEMA3C,VEGFA
GO:0021696	cerebellar cortex morphogenesis	30	11	3.94	0.00355	CEND1,FAIM2,GLI1,GLI2,HERC1,KIF14,PROX1,RORA,SMO,SPTBN2,TRNP1
GO:0008064	regulation of actin polymerization or depolymerization	163	27	21.41	0.00356	AP1AR,ARHGAP18,AVIL,CAPG,CCL11,CDC42EP5,CIT,CORO1B,CSF3,CXCL12,EPS8,EVL,F2RL1,FMN1,GSN,ICAM1,KANK1,MYADM,PAK3,PTK2B,PYCARD,SEMA5A,SPTBN2,SPTBN5,SSH2,SSH3,TMOD2
GO:0031663	lipopolysaccharide-mediated signaling pathway	50	14	6.57	0.00368	BMP6,CCL2,CCL5,CD14,CD55,IL1B,IRAK2,LTF,MAPK3,NFKBIA,RIPK2,SCARB1,TLR2,TRIB1
GO:0007528	neuromuscular junction development	40	12	5.25	0.00369	ANK3,CACNB1,CACNB3,COL4A1,COL4A5,ERBB2,F2R,PDZRN3,PTN,RAPSN,TNC,UTRN
GO:1901653	cellular response to peptide	304	58	39.93	0.00376	ADCY3,ADCY4,ADCY6,ADCY7,AGTR1,AKR1B1,ASS1,ATP6V0E2,ATP6V1C2,CCL2,CCNA2,CDC6,CPEB1,CPEB2,CPS1,EDN1,ENPP1,FBN1,FYN,GHRL,GNG11,GPER1,GSTP1,HDAC9,ID1,IGF2,IL1B,IL6,JAK2,JAK3,KANK1,KLF10,KLF2,KLF4,KLF5,LPIN1,MAPK3,NR4A1,NR4A2,NR4A3,PCSK9,PID1,PIK3C2A,PIK3R3,PRKAR1B,PRKAR2B,PRKCI,PTPRE,RAP1B,RARRES2,RIPK2,SOCS2,SORBS1,STAR,STAT1,STAT3,TBC1D4,TRIB3
GO:0035924	cellular response to vascular endothelial growth factor stimulus	38	16	4.99	0.00377	ADAMTS12,ADGRA2,CCBE1,DAB2IP,DCN,ERN1,FLT1,HSPB1,ITGB1BP1,MAPKAPK2,NOTCH1,NR4A1,NRP1,NRP2,VCAM1,VEGFA
GO:0006939	smooth muscle contraction	94	25	12.35	0.00382	ABAT,ACTA2,ADORA1,BBS2,BDKRB2,CALCRL,DOCK4,DOCK5,EDN1,EDNRA,F2R,GDNF,GPER1,HTR7,ITGA2,KCNMA1,PDE4D,PIK3C2A,PTGS2,RGS2,SLC8A1,SMTN,SULF1,SULF2,TBXA2R
GO:0032200	telomere organization	145	21	19.05	0.00385	BRCA2,HIST1H3A,HIST1H3B,HIST1H3C,HIST1H3E,HIST1H3H,HIST1H3I,HIST1H4B,HIST1H4D,HIST1H4E,HIST1H4F,HIST1H4I,HIST1H4J,HIST1H4K,HIST1H4L,HIST4H4,HNRNPA1,MAPK3,NEK7,PIF1,PML
GO:2000242	negative regulation of reproductive process	53	15	6.96	0.00396	ARHGDIB,BMP4,DUSP1,LIF,NKX3-1,NPR2,OVGP1,PTGDS,RPS6KA2,SNAI1,SULF1,TIMP1,WNT4,WNT5A,WT1
GO:0009408	response to heat	153	31	20.1	0.00406	ABCC2,ASIC3,BAG1,C8orf4,CAMK2D,CAMK2G,CCL2,CD14,CD34,CRYAB,CXCL12,DNAJA1,DNAJA4,HMOX1,HSPA1A,HSPA1B,HSPA1L,HSPA2,HSPH1,IL1A,IL6,LRP11,MAPK3,MAPKAPK2,MKI67,MYOF,STAC,TGFB1I1,THBS1,TRPV2,TRPV3
GO:0051384	response to glucocorticoid	137	35	18	0.00407	ADAM9,ALAD,ALPL,ANXA1,ASS1,ATP2B1,BCL2,BMP6,CALM3,CCL2,CPS1,DNMT3B,DUSP1,EDN1,FECH,FOS,FOSB,FOSL1,GSTP1,HEY1,HNMT,IL1RN,IL6,MDK,NTRK3,PAPPA,PPARGC1B,PTGDS,PTGS2,SDC1,SPARC,STAR,STC1,TYMS,UCP3
GO:0051496	positive regulation of stress fiber assembly	40	12	5.25	0.00411	CTGF,EPHA1,EVL,ITGB1BP1,NOX4,PPM1F,S100A10,SDC4,SMAD3,TGFB3,TPM1,WNT4
GO:0051272	positive regulation of cellular component movement	409	131	53.73	0.00474	ACTN4,ADAM9,ADGRA2,ANGPT1,ATOH8,BCL2,BCL6,BDKRB1,BMP2,BMP4,C3AR1,CAMK1D,CAMK2D,CCBE1,CCL11,CCL2,CCL20,CCL5,CCL7,CCL8,CD274,CEMIP,COL1A1,CSF1R,CXCL1,CXCL12,CXCL2,CXCL3,CXCL5,CXCL8,CYR61,DAB2,DAB2IP,DAPK2,DOCK4,DOCK5,EDN1,EPHA1,F2R,F2RL1,FGF2,FGF7,FLT1,FN1,FOXF1,GAS6,GLIPR2,GPER1,HAS2,HBEGF,HDAC7,HDAC9,HSPA5,HSPB1,ICAM1,IL1A,IL23A,IL6,ITGA2,ITGA4,ITGA6,ITGB1BP1,ITGB3,JAK2,LAMB1,LAMC2,LGALS9,LRRC15,…
GO:0006352	DNA-templated transcription, initiation	228	34	29.95	0.00486	AR,CTGF,CTNNBIP1,ERCC2,FOSL1,HIST1H4B,HIST1H4D,HIST1H4E,HIST1H4F,HIST1H4I,HIST1H4J,HIST1H4K,HIST1H4L,HIST4H4,MAML3,MAPK3,NOTCH1,NOTCH3,NOTCH4,NR1D1,NR1H3,NR2C2AP,NR2F1,NR4A1,NR4A2,NR4A3,POLR2L,RARB,RORA,TAF1A,TAF4B,TAF5,TBX5,TFAM
GO:0007266	Rho protein signal transduction	151	40	19.84	0.00487	ABCA1,ADGRG1,AGTR1,APOE,ARHGAP29,ARHGAP4,ARHGAP6,ARHGDIB,ARHGEF17,ARHGEF25,ARHGEF28,ARHGEF37,ARHGEF4,ARHGEF6,ARHGEF9,BCL6,CDC42EP5,CELSR1,CFL1,COL3A1,CTNNAL1,DLC1,EPS8L1,EPS8L2,F2R,F2RL1,FGD4,FGD6,ITSN1,KANK1,MCF2L2,PLEKHG1,PLEKHG2,PLEKHG3,PLEKHG4,RHOB,RHOD,RHOJ,SPATA13,VANGL2
GO:0042476	odontogenesis	114	31	14.97	0.00491	ACVR2B,ADAMTS5,ALPL,BCL2L11,BMP2,BMP4,CD34,COL1A1,DLX2,EDA,EDN1,FAM20A,GLI2,HAND2,ID3,INHBA,ITGA6,JAG2,LAMB1,MSX2,NECTIN1,OSR1,ROGDI,RUNX2,SDC1,SMO,SP6,TGFB3,TNC,TNFRSF11B,TUFT1
GO:2000379	positive regulation of reactive oxygen species metabolic process	83	25	10.9	0.00492	AGTR1,AKR1C3,ASS1,DDAH1,DDAH2,EDN1,F2RL1,GADD45A,GSTP1,ICAM1,IL1B,IL6,JAK2,KLF2,KLF4,NOX4,PID1,PTGS2,PTK2B,PTX3,SMAD3,TGFBR2,THBS1,TSPO,ZC3H12A
GO:0070838	divalent metal ion transport	411	80	53.99	0.00528	AHNAK,ANXA6,ARRB2,ASIC1,ATP1B1,ATP2B1,ATP2B4,ATP2C1,B2M,BCL2,BDKRB1,BEST1,CACNA2D3,CACNB1,CACNB3,CACNG7,CALCRL,CALM3,CAMK2D,CAMK2G,CCL2,CCL5,CCL8,CDH23,CEMIP,CHD7,CRACR2B,CTGF,CXCL12,CYP27B1,DDIT3,DMD,EHD3,F2R,FGF2,FYN,G6PD,GAS6,GJA1,GPER1,GRIN3B,GSTM2,HFE,HOMER1,HSPA2,ICAM1,KCNE3,KCNJ2,MCU,NIPAL1,NIPAL3,P2RX7,PANX1,PDE2A,PDE4B,PDE4D,PLCG1,PLCG2,PML,PTGS2,PTK2B,S100A1,SELENOK,SELENON,SLC25A23,SLC…
GO:0031589	cell-substrate adhesion	301	92	39.54	0.00533	ABI3BP,ACTN4,ACVRL1,ADAM9,ADAMTS12,AJUBA,ANGPT1,AP1AR,ARHGAP6,BCAM,BCL2,BCL2L11,BCL6,CCDC80,CD34,CD44,COL13A1,COL1A1,COL3A1,CTGF,CYR61,DISC1,DLC1,DOCK5,ECM2,EDA,EGFLAM,EPHA1,EPHB3,FBLN1,FBLN5,FLNA,FMN1,FN1,FOXF1,FZD7,GAS6,GBP1,GPM6B,GREM1,HAS2,HSD17B12,ID1,ITGA1,ITGA10,ITGA11,ITGA2,ITGA4,ITGA6,ITGA7,ITGB1BP1,ITGB3,JAK2,KANK1,KIF14,LAMB1,LAMC1,MICALL2,MINK1,MKLN1,MYADM,NID1,NID2,NINJ1,NOTCH1,PLEKH…
GO:0050927	positive regulation of positive chemotaxis	23	10	3.02	0.00549	CXCL12,CXCL8,F2RL1,IL16,ITGA2,NTRK3,S1PR1,SCG2,SMAD3,VEGFA
GO:0021879	forebrain neuron differentiation	55	11	7.22	0.00553	CSF1R,DISC1,DLX2,HES1,INHBA,NRP1,PROX1,SALL1,SATB2,SHANK3,WNT5A
GO:0016233	telomere capping	49	11	6.44	0.00582	HIST1H4B,HIST1H4D,HIST1H4E,HIST1H4F,HIST1H4I,HIST1H4J,HIST1H4K,HIST1H4L,HIST4H4,MAPK3,NEK7
GO:0060443	mammary gland morphogenesis	45	17	5.91	0.00587	AR,BMP4,CAPN1,CCL11,CSF1R,ELF3,EPHA2,ETV4,GLI2,IGFBP5,LRP5,MSX2,PML,TBX2,TGFBR2,WNT4,WNT5A
GO:0006084	acetyl-CoA metabolic process	34	12	4.47	0.00592	ACACA,ACLY,ACSS1,ACSS2,DLAT,FASN,KYNU,MVD,MVK,PDHB,PDK3,PIPOX
GO:0003151	outflow tract morphogenesis	69	20	9.06	0.00609	BMP4,CITED2,DHRS3,DVL2,ENG,FZD1,FZD2,GATA6,HAND2,HES1,MEF2C,MSX2,NPY1R,PLXND1,RARB,SEMA3C,TBX2,TGFBR2,VEGFA,WNT5A
GO:0043407	negative regulation of MAP kinase activity	71	21	9.33	0.00609	APOE,BMP4,DAB2IP,DNAJA1,DUSP1,DUSP10,DUSP16,DUSP5,DUSP6,DUSP8,GSTP1,HMGCR,IL1B,IRAK3,PPP2R1A,RGS14,RGS2,RGS3,RGS4,SPRY1,SPRY2
GO:0046718	viral entry into host cell	112	25	14.71	0.00613	CD55,CLDN1,CXADR,EFNB3,F11R,GAS6,GSN,HSBP1L1,HSPA1A,HSPA1B,ICAM1,IFITM2,IFITM3,ITGA2,ITGB3,LDLR,LGALS9,NCAM1,NECTIN1,PTX3,RPSA,SCARB1,SELPLG,SLC10A1,TYRO3
GO:0019233	sensory perception of pain	91	20	11.95	0.00615	ADORA1,ARRB2,ASIC3,BDKRB1,EDN1,F2R,FYN,ITGA2,KCND2,LXN,MAPK3,MME,NIPSNAP1,NOV,NPY1R,P2RX7,PENK,PTGS2,SCN3B,SCN9A
GO:0001569	patterning of blood vessels	32	10	4.2	0.00621	COL4A1,EDN1,EDNRA,ENG,LRP5,NOTCH4,NRP1,PLXND1,TGFBR2,VEGFA
GO:0001709	cell fate determination	42	12	5.52	0.00634	BMP4,CYP26B1,EBF2,GATA6,HES1,KLF4,MEF2C,NOTCH4,PROX1,PRRX1,PTCH2,TBX2
GO:0050766	positive regulation of phagocytosis	42	12	5.52	0.00634	ABCA7,C3,CAMK1D,CCL2,CD47,F2RL1,GAS6,IL1B,ITGA2,PTX3,PYCARD,TUB
GO:0042517	positive regulation of tyrosine phosphorylation of Stat3 protein	37	11	4.86	0.00636	CLCF1,CNTF,CSF1R,HES1,IL15,IL23A,IL24,IL6,JAK2,LIF,STAT3
GO:0071346	cellular response to interferon-gamma	138	39	18.13	0.00674	ASS1,B2M,CAMK2D,CAMK2G,CCL11,CCL2,CCL20,CCL5,CCL7,CCL8,CD44,DAPK1,EDN1,GBP1,GBP5,HLA-A,HLA-B,HLA-F,HLA-G,HLA-H,ICAM1,IFNGR2,IRF1,JAK2,LGALS9,MID1,MT2A,NCAM1,NR1H3,OAS1,OAS2,OAS3,OASL,PML,STAR,STAT1,TLR3,VCAM1,WNT5A
GO:0050807	regulation of synapse organization	111	25	14.58	0.00678	AMIGO2,APOE,CAMK1,CLSTN3,DAB2IP,DISC1,DKK1,EPHB3,FLRT2,FLRT3,FRMPD4,GHRL,LRRC4,MEF2C,NECTIN1,NRXN3,NTRK3,PDLIM5,PTN,RAPSN,SHANK3,SRPX2,THBS2,TPBG,WNT5A
GO:0042102	positive regulation of T cell proliferation	93	22	12.22	0.00705	ANXA1,CCDC88B,CCL5,CD274,CD276,CD55,HES1,IGF2,IL15,IL1B,IL23A,IL6,JAK3,LGALS9,PDCD1LG2,PNP,PYCARD,RIPK2,TNFSF13B,TNFSF4,TNFSF9,VCAM1
GO:0032868	response to insulin	236	39	31	0.00710	ATP6V0E2,ATP6V1C2,CAT,CCL2,CPEB1,CPEB2,EGR1,EGR2,ENPP1,FABP3,GCNT1,GGH,GSTP1,HADH,HDAC9,IGF2,IL1B,IL6,INSIG2,KANK1,LPIN1,PCSK9,PID1,PIK3C2A,PIK3R3,PRKCI,PTPRE,PTPRN,RARRES2,SOCS2,SORBS1,SORT1,STAR,STAT1,TBC1D4,TLR2,TNFSF10,TRIB3,UCP3
GO:0014074	response to purine-containing compound	143	42	18.78	0.00722	AACS,ASS1,CASP1,CCL2,COL1A1,CPS1,CREM,DNMT3B,DUOX1,DUSP1,EZR,FOS,FOSB,FOSL1,GSTM2,HMGCS1,IGFBP5,IL1B,IL6,JUNB,LDHA,NOX4,P2RX6,P2RX7,PANX1,PDE2A,PENK,PPARGC1B,PTGS2,PTK2B,PTPRN,RAP1B,SDC1,SELENON,SLC6A4,SLC8A1,SPARC,STAR,STAT1,STC1,TEK,WT1
GO:0046683	response to organophosphorus	129	38	16.95	0.00724	AKR1C1,ASS1,CASP1,CCL2,COL1A1,CPS1,CREM,DUOX1,DUSP1,EZR,FOS,FOSB,FOSL1,IGFBP5,IL1B,JUNB,LDHA,NOX4,P2RX6,P2RX7,PANX1,PDE2A,PENK,PPARGC1B,PTGS2,PTK2B,PTPRN,RAP1B,SDC1,SLC6A4,SLC8A1,SPARC,STAR,STAT1,STC1,TEK,TYMS,WT1
GO:0070486	leukocyte aggregation	444	77	58.32	0.00727	ANXA1,B2M,BCL2,BCL6,BMP4,CAMK4,CCDC88B,CCL2,CCL5,CD274,CD276,CD44,CD47,CD55,CHD7,CXADR,CYP26B1,DOCK8,EFNB3,EGR1,ERBB2,F2RL1,FLOT2,FYN,FZD7,FZD8,GLI2,GSN,HAS2,HES1,HFE,HLA-G,HSPH1,ICAM1,IFNAR1,IGF2,IL15,IL18R1,IL1B,IL23A,IL6,IL7R,IRF1,JAG2,JAK3,KIAA0922,LAT,LEPR,LGALS9,LRRC32,MAFB,MAP3K8,NR4A3,P2RX7,PAK3,PDCD1LG2,PDE5A,PELI1,PNP,PYCARD,RASGRP1,RELB,RIPK2,RORA,RSAD2,RUNX2,SEMA4A,SEMA4D,SMAD3,SOX13,…
GO:0031668	cellular response to extracellular stimulus	186	43	24.43	0.00728	AKR1C3,ATF3,ATP2B1,BCL2,BRIP1,COL1A1,CPEB4,CYP27B1,EIF2AK3,FADS1,FOS,FOSL1,GAS6,GSDMD,GSTP1,HFE,HMOX1,HSPA5,ICAM1,IL15,IL6,ITGA6,KLF10,NR4A2,NUAK2,P2RX7,PCSK9,PENK,PIK3C2B,PIM1,PMAIP1,POSTN,PTN,RNF152,RRAGD,SKP2,SLC1A2,SLC2A1,SREBF2,TNC,UPP1,WNT4,ZC3H12A
GO:0035767	endothelial cell chemotaxis	24	11	3.15	0.00741	CORO1B,FGF2,HSPB1,MET,NOTCH1,NOV,NR4A1,NRP1,SEMA5A,THBS1,VEGFA
GO:0050918	positive chemotaxis	52	19	6.83	0.00742	ANGPT1,BMP4,CCL5,CXCL12,CXCL8,F2RL1,FGF2,FGF7,IL16,ITGA2,MET,NRP1,NTRK3,S1PR1,SCG2,SEMA5A,SMAD3,VEGFA,WNT5A
GO:0043123	positive regulation of I-kappaB kinase/NF-kappaB signaling	177	43	23.25	0.00746	AJUBA,APOL3,ATP2C1,BIRC3,BST2,C8orf4,CASP1,CASP10,ECM1,EDA,F2R,F2RL1,FLNA,FYN,GJA1,GPRC5B,GREM1,HMOX1,IL18R1,IL1A,IL1B,IL23A,LGALS9,LTF,NEK6,PELI1,PIM2,PLK2,PTGS2,REL,RIPK2,S100A4,SECTM1,SLC44A2,TGM2,TLR2,TLR3,TNFRSF19,TNFSF10,TNFSF14,TRAF3IP2,TRAF5,TRIP6
GO:0043392	negative regulation of DNA binding	45	14	5.91	0.00751	CPNE1,CTNNBIP1,DDIT3,HABP4,HAND2,HEY1,HMGA2,HMOX1,ID1,JAK2,MSX2,NFKBIA,PER2,SMO
GO:0001657	ureteric bud development	97	30	12.74	0.00759	ARG2,BCL2,BMP2,BMP4,BMPER,CAT,CTNNBIP1,FGF2,FMN1,GDNF,GREM1,HES1,KIF26B,MAGED1,OSR1,PAX8,PBX1,RARB,SALL1,SDC1,SDC4,SMAD3,SMAD9,SMO,SPRY1,TACSTD2,TCF21,VEGFA,WNT4,WT1
GO:0051924	regulation of calcium ion transport	194	48	25.48	0.00761	AHNAK,ARRB2,ATP1B1,BCL2,BDKRB1,BEST1,CACNA2D3,CACNB1,CACNB3,CALM3,CAMK2D,CAMK2G,CCL2,CCL5,CEMIP,CHD7,CRACR2B,CXCL12,DMD,EHD3,F2R,G6PD,GJA1,GPER1,GRIN3B,GSTM2,HOMER1,HSPA2,ICAM1,KCNE3,P2RX7,PDE4B,PDE4D,PLCG1,PLCG2,PML,PTGS2,PTK2B,S100A1,SELENON,SLC30A1,SLC8A1,STAC,STC1,STC2,TRPV2,TRPV3,TSPO
GO:0035904	aorta development	48	16	6.31	0.00787	ACVRL1,CHD7,COL3A1,ENG,HES1,HEY1,LOXL1,LTBP1,MYH10,NKX3-1,NOTCH1,PLXND1,PRICKLE1,PROX1,SUFU,TBX2
GO:0071260	cellular response to mechanical stimulus	70	17	9.2	0.00798	BMP6,CASP1,CNN2,COL1A1,ENG,GADD45A,GJA1,HABP4,IL1B,IRF1,ITGA2,KCNJ2,MAPK3,PDE2A,PTGS2,TLR3,TNFSF14
GO:0098754	detoxification	95	20	12.48	0.00811	APOE,APOM,CAT,CYGB,DUOX1,FBLN5,GCH1,GSTM1,GSTM2,GSTO2,GSTP1,MARC2,MGST2,MT1X,NQO1,PTGS1,PTGS2,PXDN,SLC30A1,TXNRD1
GO:0070664	negative regulation of leukocyte proliferation	63	14	8.28	0.00813	BMP4,CCL8,CD274,CD276,ERBB2,GREM1,GSTP1,HLA-G,KIAA0922,LGALS9,LRRC32,PDCD1LG2,PDE5A,PELI1
GO:0030042	actin filament depolymerization	52	12	6.83	0.00814	AVIL,CAPG,CFL1,EPS8,F2RL1,GSN,MICAL1,MICAL2,SEMA5A,SPTBN2,SPTBN5,TMOD2
GO:0046364	monosaccharide biosynthetic process	86	14	11.3	0.00816	AKR1B1,ALDOC,ATF3,DGAT2,ENO3,G6PD,IL6,LEPR,NR1D1,PER2,PGD,SLC25A1,SORD,TKT
GO:0097191	extrinsic apoptotic signaling pathway	221	55	29.03	0.00863	AR,ATF3,BCL2,BCL2L11,BMP4,BMPR1B,CASP10,CSF2,CYLD,DAB2IP,DAPK1,DAXX,DEDD2,DEPTOR,EYA4,FYN,G0S2,GDNF,GPER1,GSTP1,HIPK1,HMOX1,HSPA1A,HSPA1B,ICAM1,IL1A,IL1B,INHBA,ITGA6,ITM2C,JAK2,KRT18,KRT8,LMNA,NGF,NRP1,P2RX7,PMAIP1,PML,PPP2R1A,PYCARD,SCG2,SERPINE1,SMAD3,SORT1,SRPX,THBS1,TIMP3,TLR3,TNFRSF12A,TNFRSF1B,TNFRSF9,TNFSF10,TNFSF12,TRAF1
GO:1905332	positive regulation of morphogenesis of an epithelium	30	11	3.94	0.00899	AHI1,AR,BMP4,GDNF,GREM1,LIF,MAGED1,PAX8,SMO,VEGFA,WNT4
GO:0007162	negative regulation of cell adhesion	211	55	27.72	0.00906	ABAT,ACTN4,ACVRL1,ADAMTS18,ANGPT1,ANXA1,AP1AR,ARHGAP6,ARHGDIB,ASS1,BCL6,BMP2,BMP4,CD274,CD276,COL1A1,CXCL12,CYP1B1,DLC1,ERBB2,FBLN1,FZD7,GBP1,HFE,HLA-G,IL1RN,IRF1,ITGB1BP1,JAK2,JAK3,JAM2,KANK1,KIAA0922,KLF4,LGALS9,LRRC32,MIA3,MUC1,MYADM,NOTCH1,PDCD1LG2,PDE5A,PELI1,PODXL,POSTN,SEMA4D,SEMA5A,SERPINE1,SPOCK1,TACSTD2,TGFBI,THBS1,TNC,TNFSF4,ZNF703
GO:0030177	positive regulation of Wnt signaling pathway	149	25	19.57	0.00914	ANKRD6,ASPM,ATP6V1C2,BAMBI,BMP2,COL1A1,DAB2,DACT1,DISC1,DIXDC1,DVL2,EDA,GPRC5B,KANK1,ROR2,RSPO3,SALL1,SFRP4,SULF1,SULF2,TLR2,TRPM4,WNT4,WNT5A,ZBED3
GO:0071902	positive regulation of protein serine/threonine kinase activity	291	65	38.23	0.00923	AJUBA,ATP2B4,BMP2,C5,CALM3,CAMK1,CARD10,CARD14,CCNL1,CCNL2,CDC6,CDK5R1,CEMIP,CHI3L1,CSF1R,CSPG4,DAB2IP,DAXX,DUSP5,DUSP6,DVL2,EDN1,ERBB2,ERN1,FAM20A,FGF2,FLT1,FZD8,GADD45A,GADD45B,GHRL,HSPA2,IGF2,IL1B,IRAK2,ITGA1,LTF,MAGED1,MAP3K10,MAP3K6,MAPK11,MAPK3,MAPKAPK2,NOX4,NRG1,NTRK3,P2RX7,PAK3,PDE5A,PDGFA,PDGFC,PDGFD,PROX1,PSRC1,PTK2B,RASGRP1,RIPK2,S1PR2,SPRY2,TGFB3,THBS1,TLR3,VANGL2,VEGFA,WNT5A
GO:0043588	skin development	239	43	31.39	0.00955	ADAM9,ADAMTS2,AKR1C3,ANXA1,ARRDC3,BCL2,CELSR1,CLDN1,COL1A1,COL3A1,COL5A1,CSTA,CYP26B1,CYP27B1,DHCR24,DKK1,EDA,EPHA2,ERCC2,FGF7,FLG,FLNB,FRAS1,FZD3,IGFBP5,INHBA,ITGA2,ITGA6,KAZN,LDB2,MSX2,NOTCH1,NSDHL,PDGFA,PPL,PTCH2,SMO,SNAI1,SUFU,TNFRSF19,TXNIP,VANGL2,WNT5A
GO:0071375	cellular response to peptide hormone stimulus	287	51	37.7	0.00964	ADCY3,ADCY4,ADCY6,ADCY7,AGTR1,ASS1,ATP6V0E2,ATP6V1C2,CCL2,CCNA2,CDC6,CPEB1,CPEB2,CPS1,EDN1,ENPP1,FBN1,FYN,GHRL,GNG11,GPER1,GSTP1,HDAC9,IGF2,IL1B,IL6,JAK2,JAK3,KANK1,LPIN1,MAPK3,NR4A1,NR4A2,NR4A3,PCSK9,PID1,PIK3C2A,PIK3R3,PRKAR1B,PRKAR2B,PRKCI,PTPRE,RAP1B,RARRES2,SOCS2,SORBS1,STAR,STAT1,STAT3,TBC1D4,TRIB3
GO:0043029	T cell homeostasis	39	10	5.12	0.00974	BCL2,BCL2L11,CCNB2,JAK3,LGALS9,P2RX7,PMAIP1,SPNS2,TNFSF14,TSC22D3
GO:0030199	collagen fibril organization	39	11	5.12	0.00974	ADAMTS2,ANXA2,COL11A2,COL14A1,COL1A1,COL3A1,COL5A1,CYP1B1,GREM1,LOXL2,TNXB
GO:0050806	positive regulation of synaptic transmission	109	20	14.32	0.00987	ABAT,ADORA1,ARRB2,CCL2,CLSTN3,GPER1,LAMA2,NRGN,PLK2,PTGS2,PTK2B,PTN,RAB3B,RAPSN,RGS14,SHANK1,SHANK3,SLC1A3,STX1A,SYT1
GO:0043277	apoptotic cell clearance	34	10	4.47	0.00988	ABCA7,C3,CCL2,GAS6,NR1H3,PEAR1,SCARB1,TGM2,THBS1,TYRO3

## Sheet: Table S5_GO_cluster
cl	GO.ID	Term	Annotated	Significant	Expected	pval	genesymbol
1	GO:0042531	positive regulation of tyrosine phosphorylation of STAT protein	70	7	0.68	5.3e-06	CCL5,CSF2,IL15,JAK2,LIF,PECAM1,TSLP
1	GO:0071222	cellular response to lipopolysaccharide	199	13	1.94	9.6e-06	ABCA1,CCL2,CCL5,CSF2,CSF3,CXCL1,CXCL2,IRAK2,PDCD1LG2,RIPK2,TNFRSF1B,TNIP3,ZC3H12A
1	GO:0050727	regulation of inflammatory response	425	17	4.14	0.00015	ANXA1,BIRC3,C3AR1,CCL5,CD47,CFB,CYLD,GBP5,IL15,JAK2,KLF4,NFKBIZ,SLC7A2,TNFAIP6,TNFRSF1B,TSLP,ZC3H12A
1	GO:0038061	NIK/NF-kappaB signaling	120	5	1.17	0.00065	BIRC3,CYLD,NFKB2,RELB,ZC3H12A
1	GO:0042102	positive regulation of T cell proliferation	97	6	0.94	0.00096	ANXA1,CCL5,IL15,PDCD1LG2,RIPK2,SELENOK
1	GO:1903038	negative regulation of leukocyte cell-cell adhesion	122	7	1.19	0.00132	ADTRP,ANXA1,IRF1,KLF4,MIA3,PDCD1LG2,ZC3H12A
1	GO:0050702	interleukin-1 beta secretion	48	5	0.47	0.00134	ABCA1,GBP5,P2RX7,RIPK2,ZC3H12A
1	GO:0043154	negative regulation of cysteine-type endopeptidase activity involved in apoptotic process	84	5	0.82	0.00137	BIRC3,CD44,KLF4,LAMP3,NGF
1	GO:0043491	protein kinase B signaling	253	8	2.46	0.00170	ADTRP,CCL2,CCL5,CSF3,DDIT3,GDF15,KLF4,TRIB3
1	GO:0097191	extrinsic apoptotic signaling pathway	224	9	2.18	0.00209	ATF3,CSF2,CYLD,G0S2,JAK2,NGF,P2RX7,PMAIP1,TNFRSF1B
1	GO:1990869	cellular response to chemokine	95	6	0.92	0.00245	CCL2,CCL5,CXCL1,CXCL2,LRCH1,ZC3H12A
1	GO:0070059	intrinsic apoptotic signaling pathway in response to endoplasmic reticulum stress	59	5	0.57	0.00268	DDIT3,ERN1,PMAIP1,SELENOK,TRIB3
1	GO:0006809	nitric oxide biosynthetic process	73	6	0.71	0.00471	CD47,GCH1,JAK2,KLF4,SLC7A2,ZC3H12A
1	GO:0030593	neutrophil chemotaxis	101	5	0.98	0.00553	C3AR1,CCL2,CCL5,CXCL1,CXCL2
1	GO:0050729	positive regulation of inflammatory response	133	6	1.29	0.00565	CD47,GBP5,IL15,JAK2,NFKBIZ,TSLP
1	GO:0032496	response to lipopolysaccharide	324	18	3.15	0.00581	ABCA1,CCL2,CCL5,CSF2,CSF3,CXCL1,CXCL2,GCH1,IRAK2,JAK2,NFKB2,P2RX7,PDCD1LG2,PTGFR,RIPK2,TNFRSF1B,TNIP3,ZC3H12A
1	GO:0071347	cellular response to interleukin-1	130	6	1.27	0.00599	CCL2,CCL5,CD47,IRAK2,RIPK2,ZC3H12A
1	GO:0050870	positive regulation of T cell activation	202	11	1.97	0.00733	ANXA1,CCL2,CCL5,CD47,CYLD,IL15,IL7R,NFKBIZ,PDCD1LG2,RIPK2,SELENOK
1	GO:0006869	lipid transport	359	11	3.49	0.00774	ABCA1,ABCA9,ABCG1,ANO3,ANXA1,APOL3,COL4A3BP,ERFE,MFSD2B,MSR1,P2RX7
1	GO:0032652	regulation of interleukin-1 production	77	5	0.75	0.00956	ANXA1,JAK2,P2RX7,RIPK2,ZC3H12A
1	GO:0072593	reactive oxygen species metabolic process	276	10	2.69	0.00998	CD47,DDIT4,GCH1,HK2,JAK2,KLF4,P2RX7,PMAIP1,SLC7A2,ZC3H12A
2	GO:0006882	cellular zinc ion homeostasis	36	6	0.62	3.1e-05	MT1E,MT1M,MT1X,MT2A,SLC39A14,SLC39A8
2	GO:0001755	neural crest cell migration	55	7	0.95	4.2e-05	GDNF,NRP2,SEMA3C,SEMA3F,SEMA5A,SEMA6D,ZEB2
2	GO:0070498	interleukin-1-mediated signaling pathway	55	7	0.95	4.2e-05	EGR1,IL1A,IL1B,IL6,IRAK3,NFKBIA,PELI1
2	GO:0001916	positive regulation of T cell mediated cytotoxicity	26	5	0.45	7.1e-05	B2M,HLA-F,HLA-G,HLA-H,IL23A
2	GO:0071526	semaphorin-plexin signaling pathway	40	7	0.69	8.4e-05	GDNF,MET,NRP2,SEMA3C,SEMA3F,SEMA5A,SEMA6D
2	GO:0010575	positive regulation of vascular endothelial growth factor production	27	5	0.46	8.6e-05	C3,IL1A,IL1B,PTGS2,RORA
2	GO:0045766	positive regulation of angiogenesis	200	14	3.44	9.5e-05	AGTR1,BTG1,C3,CHI3L1,CXCL8,FGF2,HMGA2,IL1A,IL1B,ITGB8,PTGS2,RHOB,SEMA5A,VEGFA
2	GO:0051781	positive regulation of cell division	84	7	1.44	0.00015	FGF2,FGF7,IL1A,IL1B,KIF14,NKX3-1,VEGFA
2	GO:0032496	response to lipopolysaccharide	324	23	5.57	0.00024	BDKRB1,BMP6,CD274,CD55,CXCL3,CXCL8,FOS,GJB2,IFNAR1,IL1B,IL24,IL6,IRAK3,JUNB,NFKBIA,PDE4B,PDE4D,PELI1,PTGES,PTGS2,SGMS1,TLR2,TRIB1
2	GO:0048333	mesodermal cell differentiation	34	5	0.58	0.00027	FOXF1,HMGA2,INHBA,ITGA2,KDM6B
2	GO:2001240	negative regulation of extrinsic apoptotic signaling pathway in absence of ligand	35	5	0.6	0.00031	BCL2,FYN,GDNF,IL1A,IL1B
2	GO:0030324	lung development	169	10	2.91	0.00032	CHI3L1,FGF7,FOXF1,HES1,HSD11B1,MIR17HG,PDPN,PHEX,SPRY2,VEGFA
2	GO:0071276	cellular response to cadmium ion	37	5	0.64	0.00040	FOS,MT1E,MT1M,MT1X,MT2A
2	GO:0032570	response to progesterone	38	5	0.65	0.00046	FOS,FOSB,FOSL1,GJB2,TLR2
2	GO:0050918	positive chemotaxis	66	8	1.13	0.00056	CXCL8,FGF2,FGF7,GDNF,ITGA2,MET,SEMA5A,VEGFA
2	GO:0050919	negative chemotaxis	41	5	0.71	0.00066	NRP2,SEMA3C,SEMA3F,SEMA5A,SEMA6D
2	GO:0002931	response to ischemia	41	5	0.71	0.00066	BCL2,CPEB4,EGR1,GJB2,PANX1
2	GO:0030509	BMP signaling pathway	152	8	2.61	0.00079	BMP2,BMP6,BMPR1B,EGR1,GREM2,HES1,RUNX2,ZFYVE16
2	GO:0035265	organ growth	195	12	3.35	0.00094	BCL2,BCL2L11,FGF2,FGF7,JARID2,MEIS1,MIR17HG,MIR24-2,PSAP,SPRY2,STC1,TBX2
2	GO:0035987	endodermal cell differentiation	45	5	0.77	0.00101	HMGA2,INHBA,ITGA7,LAMB3,MMP2
2	GO:0051591	response to cAMP	98	8	1.69	0.00109	AHR,DUSP1,FOS,FOSB,FOSL1,JUNB,RAP1B,STC1
2	GO:0009615	response to virus	315	11	5.42	0.00109	BCL2,BCL2L11,FOSL1,HMGA2,IFNAR1,IFNGR2,IL23A,IL6,IRAK3,IVNS1ABP,TRAF3IP2
2	GO:0043401	steroid hormone mediated signaling pathway	191	6	3.28	0.00153	NKX3-1,NR2F1,NR4A1,NR4A2,NR4A3,RORA
2	GO:0009612	response to mechanical stimulus	204	13	3.51	0.00208	BDKRB1,BMP6,CHI3L1,FOS,FOSB,FOSL1,FYN,IL1B,ITGA2,JUNB,LRP11,NFKBIA,PTGS2
2	GO:0001570	vasculogenesis	77	6	1.32	0.00210	ACKR3,FOXF1,ITGB8,JUNB,RASIP1,VEGFA
2	GO:0006939	smooth muscle contraction	105	8	1.81	0.00231	BDKRB2,DOCK5,EDNRA,GDNF,ITGA2,PDE4D,PTGS2,SMTN
2	GO:0045926	negative regulation of growth	260	18	4.47	0.00235	BCL2,BCL6,BDKRB1,BTG1,GJA1,INHBA,JARID2,MEIS1,MIR17HG,MT1E,MT1M,MT1X,MT2A,SEMA3C,SEMA3F,SEMA5A,SEMA6D,TSPYL2
2	GO:0045787	positive regulation of cell cycle	390	12	6.71	0.00237	BCL2L11,CCNJ,CCNO,CCPG1,FOSL1,HES1,HMGA2,IL1A,IL1B,KIF14,NKX3-1,NR4A3
2	GO:0010596	negative regulation of endothelial cell migration	98	5	1.69	0.00285	ADAMTS9,FGF2,MIR24-2,PTPRM,STC1
2	GO:0071375	cellular response to peptide hormone stimulus	307	9	5.28	0.00295	AGTR1,FYN,GJB2,IL1B,NR4A1,NR4A2,NR4A3,PID1,RAP1B
2	GO:0071222	cellular response to lipopolysaccharide	199	14	3.42	0.00304	BMP6,CD274,CD55,CXCL3,CXCL8,IL1B,IL24,IL6,NFKBIA,PDE4B,PDE4D,SGMS1,TLR2,TRIB1
2	GO:0045165	cell fate commitment	258	15	4.44	0.00312	BCL2,BMP2,FGF2,FZD7,HES1,IL23A,IL6,KDM6B,PDPN,PRRX1,RORA,RUNX2,SOX5,SPRY2,TBX2
2	GO:0032526	response to retinoic acid	105	5	1.81	0.00328	BMP6,DUSP1,FZD7,GJB2,PTGES
2	GO:0030522	intracellular receptor signaling pathway	288	8	4.95	0.00354	AHR,NFKBIA,NKX3-1,NR2F1,NR4A1,NR4A2,NR4A3,RORA
2	GO:0045666	positive regulation of neuron differentiation	356	12	6.12	0.00380	BCL2,BCL6,BMP2,BMP6,FYN,IRX3,MAGI2,MMD,SCN1B,SEMA5A,VEGFA,ZEB2
2	GO:0071356	cellular response to tumor necrosis factor	235	10	4.04	0.00386	CCL7,CHI3L1,CXCL8,NFKBIA,NKX3-1,PID1,RORA,SGMS1,TNFSF9,TRAF1
2	GO:0051384	response to glucocorticoid	149	12	2.56	0.00393	ATP2B1,BCL2,BCL2L11,BMP6,DUSP1,FOS,FOSB,FOSL1,GJB2,IL6,PTGS2,STC1
2	GO:0045669	positive regulation of osteoblast differentiation	61	5	1.05	0.00395	BMP2,BMP6,BMPR1B,IL6,RUNX2
2	GO:0043524	negative regulation of neuron apoptotic process	147	8	2.53	0.00396	ADORA2A,BCL2,CPEB4,FYN,GDNF,KIF14,NR4A2,NR4A3
2	GO:0007565	female pregnancy	191	12	3.28	0.00429	ACSL4,BCL2,FOS,FOSB,FOSL1,GJB2,IL1B,ITGA2,JUNB,MMP2,PTGS2,STC1
2	GO:0032729	positive regulation of interferon-gamma production	63	5	1.08	0.00453	IL1B,IL23A,PDE4B,PDE4D,RASGRP1
2	GO:0021536	diencephalon development	76	6	1.31	0.00454	BMP2,HES1,NR4A2,NRP2,SEMA5A,ZEB2
2	GO:0014911	positive regulation of smooth muscle cell migration	45	5	0.77	0.00456	BCL2,DOCK5,ITGA2,NR4A3,SEMA6D
2	GO:0008360	regulation of cell shape	151	8	2.6	0.00466	BAMBI,CCL7,FYN,ITGA7,PDPN,PLEKHO1,RHOB,VEGFA
2	GO:0006024	glycosaminoglycan biosynthetic process	106	7	1.82	0.00472	CHST2,GPC6,HS3ST3A1,HS3ST3B1,IL1B,SDC4,XYLT1
2	GO:0060333	interferon-gamma-mediated signaling pathway	90	6	1.55	0.00514	B2M,HLA-F,HLA-G,HLA-H,IFNGR2,MT2A
2	GO:0045444	fat cell differentiation	217	12	3.73	0.00629	BMP2,EGR2,HES1,HMGA2,IL6,LAMB3,MEDAG,NR4A1,NR4A2,NR4A3,PTGS2,RORA
2	GO:0001938	positive regulation of endothelial cell proliferation	112	8	1.93	0.00648	AGTR1,BMP2,BMP6,FGF2,NR4A1,NRP2,SEMA5A,VEGFA
2	GO:0042531	positive regulation of tyrosine phosphorylation of STAT protein	70	5	1.2	0.00709	FYN,HES1,IL23A,IL24,IL6
2	GO:0001756	somitogenesis	72	5	1.24	0.00797	FOXF1,HES1,NKX3-1,SEMA3C,ZEB2
2	GO:0042542	response to hydrogen peroxide	141	10	2.42	0.00816	BCL2,DUSP1,FOSL1,FYN,IL6,KDM6B,MET,NR4A3,PSAP,RHOB
2	GO:0051216	cartilage development	206	11	3.54	0.00817	BMP2,BMP6,BMPR1B,CHI3L1,FGF2,HMGA2,ITGB8,PRRX1,RUNX2,SOX5,STC1
2	GO:0001701	in utero embryonic development	311	12	5.35	0.00818	BCL2L11,BMP2,EDNRA,FOSL1,FOXF1,HES1,JUNB,MAFF,MAFG,PCDH12,RBBP8,VEGFA
2	GO:0030593	neutrophil chemotaxis	101	7	1.74	0.00827	CCL7,CXCL3,CXCL8,IL1B,IL23A,PDE4B,PDE4D
2	GO:0051897	positive regulation of protein kinase B signaling	168	8	2.89	0.00870	CHI3L1,FGF2,FGF7,FYN,HBEGF,MET,SEMA5A,SPRY2
2	GO:0071347	cellular response to interleukin-1	130	12	2.24	0.00872	CCL7,CHI3L1,CXCL8,EGR1,IL1A,IL1B,IL6,IRAK3,NFKBIA,NKX3-1,PELI1,RORA
2	GO:0060395	SMAD protein signal transduction	69	5	1.19	0.00915	BMP2,BMP6,FOS,INHBA,MAGI2
2	GO:0043583	ear development	210	12	3.61	0.00941	BCL2,BCL2L11,BMP2,CDH23,GJB2,HES1,INSIG2,NR4A3,PAX8,PRRX1,SDC4,SPRY2
2	GO:1902667	regulation of axon guidance	43	7	0.74	0.00954	SEMA3C,SEMA3F,SEMA5A,SEMA6D,VEGFA,ZSWIM4,ZSWIM5
2	GO:0015908	fatty acid transport	93	7	1.6	0.00959	ACSL4,BDKRB2,IL1B,MFSD2A,NMB,PLIN2,PNPLA8
3	GO:0007623	circadian rhythm	193	6	1.24	7.6e-05	DBP,ID1,ID3,ID4,MAGED1,SLC6A4
3	GO:0045665	negative regulation of neuron differentiation	217	6	1.4	0.00099	ID1,ID3,ID4,NOTCH3,SLC6A4,TRIM46
3	GO:0001558	regulation of cell growth	416	8	2.68	0.00125	CRABP2,CYP27B1,FBLN5,KAZALD1,SH3BP4,SOCS2,TRIM46,WISP1
3	GO:0045666	positive regulation of neuron differentiation	356	5	2.29	0.00246	BMP4,CRABP2,GDF6,RNF112,SOCS2
3	GO:0035148	tube formation	145	5	0.93	0.00343	ATOH8,BMP4,EDA,OSR1,PRICKLE1
3	GO:0099177	regulation of trans-synaptic signaling	419	6	2.7	0.00631	ACHE,FABP5,GPER1,PLAT,RAB3A,SLC6A4
3	GO:0016055	Wnt signaling pathway	463	9	2.98	0.00718	CCDC88C,CELSR2,DAAM1,DACT1,EDA,NDRG2,PRICKLE1,WISP1,ZBED3
3	GO:0045787	positive regulation of cell cycle	390	8	2.51	0.00759	ADAMTS1,CCNJL,CITED2,EVI2B,GPER1,RNF112,SLC6A4,SMARCD3
4	GO:0060337	type I interferon signaling pathway	89	12	0.42	4.0e-15	IFI27,IFIT2,IFIT3,MX1,MX2,OAS1,OAS2,OAS3,OASL,RSAD2,USP18,XAF1
4	GO:0051607	defense response to virus	228	18	1.07	1.9e-13	DDX58,DDX60,DHX58,GBP1,HERC5,IFI27,IFI44L,IFIH1,IFIT2,IFIT3,MX1,MX2,OAS1,OAS2,OAS3,OASL,RSAD2,RTP4
4	GO:0060333	interferon-gamma-mediated signaling pathway	90	8	0.42	2.1e-08	GBP1,ICAM1,NR1H3,OAS1,OAS2,OAS3,OASL,VCAM1
4	GO:0032069	regulation of nuclease activity	22	5	0.1	5.1e-08	HSPA1A,OAS1,OAS2,OAS3,OASL
4	GO:0045071	negative regulation of viral genome replication	53	6	0.25	1.8e-07	LTF,MX1,OAS1,OAS3,OASL,RSAD2
4	GO:0071356	cellular response to tumor necrosis factor	235	9	1.11	0.00018	CARD16,CCL8,CLDN1,GBP1,HSPA1A,HSPA1B,ICAM1,TNFSF13B,VCAM1
4	GO:0051092	positive regulation of NF-kappaB transcription factor activity	146	5	0.69	0.00063	CARD16,HSPA1A,HSPA1B,ICAM1,LTF
4	GO:0061025	membrane fusion	149	5	0.7	0.00199	GCA,MX1,MX2,SAMD9,SAMD9L
4	GO:0051258	protein polymerization	275	7	1.29	0.00475	HSPA1A,HSPA1B,ICAM1,MICALL2,MX1,MX2,PAK3
4	GO:0071346	cellular response to interferon-gamma	178	11	0.84	0.00643	CCL8,CLDN1,GBP1,GBP4,ICAM1,NR1H3,OAS1,OAS2,OAS3,OASL,VCAM1
5	GO:0001666	response to hypoxia	314	9	2.16	1.1e-05	ATP1B1,CYGB,CYP1A1,LDHA,MMP3,PDK3,PENK,TGFB3,UCP3
5	GO:0001649	osteoblast differentiation	214	7	1.47	0.0036	HAND2,IGF2,PENK,SEMA4D,SNAI1,SPP1,WNT4
5	GO:0031589	cell-substrate adhesion	338	6	2.32	0.0045	GPM6B,HAS2,TACSTD2,TNFRSF12A,TTYH1,WNT4
5	GO:0007265	Ras protein signal transduction	430	7	2.95	0.0090	ADGRG1,ARHGAP4,ARHGAP44,DOK3,GPSM2,LAT,RAB26
6	GO:0030198	extracellular matrix organization	348	35	6.98	1.6e-10	A2M,ADAMTS2,AEBP1,ANXA2P2,BGN,COL14A1,COL15A1,COL4A1,COL4A3,COL4A4,COL5A1,COL6A1,COL6A3,ECM2,F11R,FBLN1,FBN1,FN1,FOXF2,HAPLN1,ITGA11,LAMA2,LAMA3,LAMA4,LAMB1,LOXL3,NID1,NOTCH1,PTX3,PXDN,SERPINE1,SULF1,THSD4,TNXB,VWA1
6	GO:0051290	protein heterotetramerization	51	11	1.02	4.2e-09	ANXA2P2,HIST1H3E,HIST1H3H,HIST1H3I,HIST1H4B,HIST1H4D,HIST1H4E,HIST1H4J,HIST1H4K,HIST1H4L,S100A10
6	GO:0000183	chromatin silencing at rDNA	40	10	0.8	4.6e-09	HIST1H3E,HIST1H3H,HIST1H3I,HIST1H4B,HIST1H4D,HIST1H4E,HIST1H4J,HIST1H4K,HIST1H4L,SIRT2
6	GO:0006335	DNA replication-dependent nucleosome assembly	32	9	0.64	8.9e-09	HIST1H3E,HIST1H3H,HIST1H3I,HIST1H4B,HIST1H4D,HIST1H4E,HIST1H4J,HIST1H4K,HIST1H4L
6	GO:0003429	growth plate cartilage chondrocyte morphogenesis	18	6	0.36	9.5e-07	COL14A1,COL6A1,COL6A3,MATN2,SCARA3,VWA1
6	GO:0045653	negative regulation of megakaryocyte differentiation	18	6	0.36	9.5e-07	HIST1H4B,HIST1H4D,HIST1H4E,HIST1H4J,HIST1H4K,HIST1H4L
6	GO:0060964	regulation of gene silencing by miRNA	80	10	1.6	2.1e-06	HIST1H3E,HIST1H3H,HIST1H3I,HIST1H4B,HIST1H4D,HIST1H4E,HIST1H4J,HIST1H4K,HIST1H4L,STAT3
6	GO:0030199	collagen fibril organization	52	7	1.04	7.6e-05	ADAMTS2,AEBP1,ANXA2P2,COL14A1,COL5A1,LOXL3,TNXB
6	GO:0010952	positive regulation of peptidase activity	189	14	3.79	9.2e-05	CASP1,CASP10,COL4A3,DAPK1,FBLN1,FN1,IFI27L2,LGALS9,NLRP1,PCOLCE,PCOLCE2,PML,PYCARD,STAT3
6	GO:0034080	CENP-A containing nucleosome assembly	44	6	0.88	0.00023	HIST1H4B,HIST1H4D,HIST1H4E,HIST1H4J,HIST1H4K,HIST1H4L
6	GO:0050718	positive regulation of interleukin-1 beta secretion	29	5	0.58	0.00025	CASP1,GSDMD,LGALS9,NLRP1,PYCARD
6	GO:0045071	negative regulation of viral genome replication	53	6	1.06	0.00065	APOBEC3C,BST2,IFIT1,IFITM3,ISG15,PARP10
6	GO:0006352	DNA-templated transcription, initiation	248	9	4.98	0.00066	CTNNBIP1,HIST1H4B,HIST1H4D,HIST1H4E,HIST1H4J,HIST1H4K,HIST1H4L,NOTCH1,TBX5
6	GO:0016525	negative regulation of angiogenesis	178	10	3.57	0.00079	AMOT,COL4A3,NOTCH1,PML,PTN,SERPINE1,STAT1,SULF1,TBXA2R,TIE1
6	GO:0016233	telomere capping	55	6	1.1	0.00079	HIST1H4B,HIST1H4D,HIST1H4E,HIST1H4J,HIST1H4K,HIST1H4L
6	GO:0060337	type I interferon signaling pathway	89	7	1.79	0.00136	BST2,IFIT1,IFITM3,ISG15,SAMHD1,STAT1,STAT2
6	GO:0051607	defense response to virus	228	13	4.57	0.00144	ABCC9,APOBEC3C,BST2,IFIT1,IFITM3,ISG15,PML,PYCARD,SAMHD1,STAT1,STAT2,TLR3,UNC93B1
6	GO:0001570	vasculogenesis	77	7	1.54	0.00161	AMOT,CD34,EGFL7,NOTCH1,TBX5,TGFBR2,TIE1
6	GO:0007160	cell-matrix adhesion	222	13	4.45	0.00185	ADAM9,BST1,CD34,ECM2,FAM107A,FN1,ITGA11,NID1,PLEKHA2,S100A10,SERPINE1,THBS3,UTRN
6	GO:0032200	telomere organization	170	11	3.41	0.00190	HIST1H3E,HIST1H3H,HIST1H3I,HIST1H4B,HIST1H4D,HIST1H4E,HIST1H4J,HIST1H4K,HIST1H4L,PIF1,PML
6	GO:0006919	activation of cysteine-type endopeptidase activity involved in apoptotic process	88	7	1.77	0.00195	CASP1,CASP10,COL4A3,IFI27L2,NLRP1,PML,PYCARD
6	GO:0035987	endodermal cell differentiation	45	5	0.9	0.00200	COL5A1,COL6A1,FN1,LAMA3,LAMB1
6	GO:0007517	muscle organ development	403	12	8.08	0.00347	AEBP1,COL6A3,DMD,ITGA11,LAMA2,MAPK11,NOTCH1,SELENON,SIRT2,TBX5,TGFBR2,UTRN
6	GO:0043123	positive regulation of I-kappaB kinase/NF-kappaB signaling	181	10	3.63	0.00365	BST2,CASP1,CASP10,ECM1,GPRC5B,LGALS9,SECTM1,SLC44A2,TLR3,TRAF5
6	GO:0045995	regulation of embryonic development	130	9	2.61	0.00549	AMOT,COL5A1,LAMA2,LAMA3,LAMA4,NOTCH1,PTK7,SULF1,TENM4
6	GO:0018209	peptidyl-serine modification	301	7	6.04	0.00619	BGN,CAMK2D,CAMK4,DMD,GALNT16,SPOCK3,TGFBR2
6	GO:0006303	double-strand break repair via nonhomologous end joining	85	6	1.71	0.00725	HIST1H4B,HIST1H4D,HIST1H4E,HIST1H4J,HIST1H4K,HIST1H4L
6	GO:0071219	cellular response to molecule of bacterial origin	206	10	4.13	0.00772	ADAM9,CASP1,PYCARD,SERPINE1,SIRT2,TBXA2R,TLR1,TNFSF4,TSPO,VIM
6	GO:1904019	epithelial cell apoptotic process	108	5	2.17	0.00784	COL4A3,JAG2,KRT8,SERPINE1,TGFBR2
6	GO:0010811	positive regulation of cell-substrate adhesion	118	7	2.37	0.00813	ECM2,FN1,NID1,PLEKHA2,PTN,S100A10,UTRN
6	GO:0071346	cellular response to interferon-gamma	178	10	3.57	0.00831	CAMK2D,CAMK2G,CASP1,DAPK1,EVL,LGALS9,PML,STAT1,TLR3,VIM
6	GO:0030324	lung development	169	9	3.39	0.00933	ADAMTS2,IGFBP5,LOXL3,NOTCH1,PTK7,PTN,SELENON,TBX5,TGFBR2
7	GO:0050919	negative chemotaxis	41	6	0.68	5.4e-05	FLRT2,NRG1,PDGFA,SEMA4A,SEMA6A,WNT5A
7	GO:0120163	negative regulation of cold-induced thermogenesis	47	5	0.78	0.00104	ACVR2B,ADAMTS5,IL18R1,NPR3,NR1D1
7	GO:0046173	polyol biosynthetic process	59	5	0.98	0.00112	AKR1B1,ASAH2B,CYP2R1,IMPA2,PLCG2
7	GO:0034637	cellular carbohydrate biosynthetic process	83	8	1.37	0.0017	AKR1B1,CSGALNACT1,IMPA2,NR1D1,PGM2L1,PPP1R3E,SLC2A1,SORBS1
7	GO:0030517	negative regulation of axon extension	42	7	0.69	0.00207	CDK5R1,CDKL3,DRAXIN,NRP1,SEMA4A,SEMA6A,WNT5A
7	GO:0001764	neuron migration	149	11	2.47	0.00222	AUTS2,CDK5R1,CELSR1,CELSR3,FLRT2,FZD3,NRG1,NRP1,SATB2,SEMA6A,UNC5D
7	GO:0042733	embryonic digit morphogenesis	61	5	1.01	0.00335	C2CD3,MSX2,ROR2,SALL1,WNT5A
7	GO:0060071	Wnt signaling pathway, planar cell polarity pathway	63	8	1.04	0.00367	CELSR1,CELSR3,FZD1,FZD3,GPC4,ROR2,RSPO3,WNT5A
7	GO:0001523	retinoid metabolic process	86	7	1.42	0.00409	AKR1C1,APOE,APOM,CYP1B1,CYP26B1,GPC4,SDC2
7	GO:0045446	endothelial cell differentiation	111	7	1.84	0.00467	ACVR2B,F2RL1,NOTCH4,NRG1,NRP1,PDE2A,PROX1
7	GO:0070661	leukocyte proliferation	283	7	4.68	0.00541	CD276,CLCF1,DOCK8,F2RL1,NPR3,PNP,TNFSF14
7	GO:0001822	kidney development	271	10	4.48	0.00665	ACVR2B,AHI1,AKR1B1,ASS1,CYP26B1,DCN,NRP1,PDGFA,PROX1,SALL1
7	GO:0042472	inner ear morphogenesis	96	6	1.59	0.00675	CELSR1,CHD7,FZD3,PROX1,ROR2,WNT5A
7	GO:0001558	regulation of cell growth	416	16	6.88	0.00709	APOE,CDK5R1,CDKL3,CHPT1,DRAXIN,EBAG9,HTRA3,IGFBP3,ING1,JADE1,NANOS1,NOV,NRP1,SEMA4A,SEMA6A,WNT5A
7	GO:0030593	neutrophil chemotaxis	101	6	1.67	0.00716	CAMK1D,CCL20,CXADR,CXCL5,IL1RN,ITGA1
7	GO:0007411	axon guidance	259	13	4.29	0.00723	CDK5R1,CELSR3,CSF1R,DOK6,DRAXIN,FLRT2,FZD3,NECTIN1,NRP1,SEMA4A,SEMA6A,UNC5D,WNT5A
7	GO:0021953	central nervous system neuron differentiation	175	13	2.9	0.00736	CSF1R,DRAXIN,FAIM2,FZD1,LMO4,NANOS1,NRP1,PROX1,SALL1,SATB2,TSKU,UNC5D,WNT5A
7	GO:0030198	extracellular matrix organization	348	16	5.76	0.00745	ADAMTS5,COL24A1,COL7A1,CRISPLD2,CSGALNACT1,CTSS,CYP1B1,DCN,FLRT2,ITGA1,JAM2,MMP1,MMP15,PDGFA,TIMP1,TNC
7	GO:0022617	extracellular matrix disassembly	74	5	1.22	0.00763	ADAMTS5,CTSS,MMP1,MMP15,TIMP1
7	GO:0070374	positive regulation of ERK1 and ERK2 cascade	245	10	4.05	0.00786	CCL20,CSF1R,EPHA1,F2RL1,GAREM1,NDRG4,NRP1,PDGFA,PDGFC,ROR2
7	GO:0021879	forebrain neuron differentiation	52	6	0.86	0.00891	CSF1R,NRP1,PROX1,SALL1,SATB2,WNT5A
7	GO:0003281	ventricular septum development	72	6	1.19	0.00959	FZD1,LMO4,LTBP1,PROX1,SALL1,WNT5A
8	GO:0045540	regulation of cholesterol biosynthetic process	50	16	1.97	4e-11	CYP51A1,DHCR7,FASN,FDFT1,FDPS,HMGCR,HMGCS1,IDI1,LSS,MVD,MVK,SC5D,SCD,SQLE,SREBF2,TM7SF2
8	GO:0006695	cholesterol biosynthetic process	75	25	2.95	2.1e-07	ACAT2,ACLY,CYP51A1,DHCR24,DHCR7,EBP,FASN,FDFT1,FDPS,G6PD,HMGCR,HMGCS1,HSD17B7,IDI1,INSIG1,LSS,MSMO1,MVD,MVK,NSDHL,SC5D,SCD,SQLE,SREBF2,TM7SF2
8	GO:0030198	extracellular matrix organization	348	39	13.7	2.4e-07	ADAM19,ADAMTSL4,ANXA2,CCDC80,COL1A1,COL27A1,COL4A5,CREB3L1,CTGF,CYR61,EFEMP2,EGFLAM,ELN,ENG,ERCC2,FBN2,FERMT1,FGFR4,FSCN1,GAS6,GREM1,HSD17B12,HSPG2,ITGA10,ITGA4,ITGA6,ITGB3,LOXL2,LOXL4,MFAP5,NID2,POSTN,RECK,SMAD3,SPARC,SULF2,TGFBI,THBS1,VWF
8	GO:0034329	cell junction assembly	238	34	9.37	7.1e-06	ACTB,ACTG1,ACTN4,ACVRL1,AJUBA,ARVCF,CDH11,CDH24,CDH6,CDH8,CTNND1,DLC1,EPHA2,FBLIM1,FLNA,FLNC,FMN1,FSCN1,GREM1,HDAC7,HEG1,ITGA6,LIMCH1,LIMS2,NFASC,PPM1F,PRKCI,PTK2B,RHOD,SMAD3,THBS1,TRIP6,VCL,ZNF703
8	GO:0031032	actomyosin structure organization	189	22	7.44	7.9e-06	ACTG1,ANLN,CNN2,CNN3,CTGF,DLC1,EDN1,EPB41L1,EPB41L2,FRMD3,FRMD6,LIMCH1,MEF2C,MYH10,MYO18A,NOX4,PPM1F,PTK2B,SMAD3,STMN1,TMOD2,TPM1
8	GO:0045471	response to ethanol	127	16	5	3.6e-05	AACS,ABAT,ADCY7,ALAD,CAT,EPS8,G6PD,GSN,GSTP1,HMGCR,NTRK3,PTK2B,RGS4,SPARC,STAR,TYMS
8	GO:0007077	mitotic nuclear envelope disassembly	12	5	0.47	5.9e-05	CCNB1,CCNB2,LPIN1,NEK6,PLK1
8	GO:0031936	negative regulation of chromatin silencing	20	6	0.79	8.8e-05	HIST1H1A,HIST1H1B,HIST1H1C,HIST1H1D,HIST1H1E,TET1
8	GO:0007043	cell-cell junction assembly	123	14	4.84	0.0001	ACTN4,ARVCF,CDH11,CDH24,CDH6,CDH8,CTNND1,EPHA2,FSCN1,HDAC7,HEG1,NFASC,PRKCI,VCL
8	GO:0001701	in utero embryonic development	311	23	12.24	0.00011	ACVRL1,ANGPT1,ARNT2,CCNB1,CCNB2,CYR61,EDN1,ERCC2,ETNK2,GATA6,GLI2,HEG1,KLF2,MYH10,NR2F2,NSDHL,PLCD3,PLCG1,RARRES2,SMAD3,SMO,TET1,TPM1
8	GO:0008654	phospholipid biosynthetic process	284	21	11.18	0.00011	AJUBA,CPNE7,ETNK2,FABP3,FADS1,FDPS,FGFR4,HMGCS1,IDH1,IDI1,ISYNA1,LPIN1,LPIN3,MVD,MVK,PCYT2,PIGZ,PIK3C2A,PLA2G16,PNPLA3,PTPN13
8	GO:0070542	response to fatty acid	84	9	3.31	0.00012	AACS,ADCY6,ALAD,CAT,CCNB1,CTGF,EDN1,FABP3,SCD
8	GO:0008299	isoprenoid biosynthetic process	29	8	1.14	0.00014	FDFT1,FDPS,HMGCR,HMGCS1,IDI1,MVD,MVK,RBP1
8	GO:0042308	negative regulation of protein import into nucleus	14	5	0.55	0.00014	ANGPT1,FERMT1,GAS6,PKIA,SUFU
8	GO:0070527	platelet aggregation	57	9	2.24	0.00014	ABAT,ACTB,ACTG1,FLNA,GAS6,HSPB1,ITGB3,MYL9,VCL
8	GO:0035023	regulation of Rho protein signal transduction	136	16	5.35	0.00018	ARHGDIB,ARHGEF17,ARHGEF28,ARHGEF37,ARHGEF9,DLC1,EPS8,EPS8L1,F2R,FGD4,ITSN1,KANK1,PLEKHG2,PLEKHG3,SPATA13,STMN1
8	GO:0051017	actin filament bundle assembly	151	19	5.94	0.00019	ACTN4,CTGF,DLC1,EPS8,EZR,FLNA,FSCN1,LIMCH1,NEDD9,NOX4,PLS3,PPM1F,PTK2B,RHOD,RND2,SMAD3,STMN1,SYNPO2,TPM1
8	GO:0034284	response to monosaccharide	201	15	7.91	0.00023	AACS,CAT,CTGF,EPHA5,GAS6,GSTP1,HMGCR,LRP5,NOX4,PTK2B,SIDT2,SLC29A1,SPARC,STAR,THBS1
8	GO:0002092	positive regulation of receptor internalization	24	6	0.94	0.00027	ANGPT1,APLN,ARRB2,GREM1,PCSK9,SFRP4
8	GO:0016584	nucleosome positioning	16	5	0.63	0.00028	HIST1H1A,HIST1H1B,HIST1H1C,HIST1H1D,HIST1H1E
8	GO:0001666	response to hypoxia	314	26	12.36	0.00036	ABAT,ACTN4,ACVRL1,AJUBA,ALAD,ARNT2,CAT,CCNA2,CCNB1,CXCL12,DDAH1,EDN1,ERCC2,GATA6,HMOX1,KCND2,LMNA,LOXL2,NOX4,PDLIM1,POSTN,PTK2B,SLC29A1,SMAD3,THBS1,WTIP
8	GO:0060343	trabecula formation	25	5	0.98	0.00041	ADGRG6,COL1A1,FBN2,GREM1,SLC40A1
8	GO:0072659	protein localization to plasma membrane	244	22	9.61	0.00052	ACTB,ANXA2,CACNB3,CNPY4,DAB2,EPHA2,EZR,FLNA,FLOT2,GAS6,KRT18,LYPD1,MYADM,NFASC,NKD2,PACS1,PRKCI,PRKG2,RAB15,RAB3B,RAB3D,SYTL2
8	GO:0006085	acetyl-CoA biosynthetic process	21	5	0.83	0.00057	ACLY,ACSS1,ACSS2,DLAT,PDHB
8	GO:0045785	positive regulation of cell adhesion	397	29	15.63	0.00058	ADAM19,ANGPT1,CCDC80,CXCL12,CYR61,CYTH3,EFNB3,EGFLAM,ERBB2,FERMT1,FLNA,FLOT2,FMN1,GLI2,HSD17B12,ITGA4,ITGA6,JAK3,KIF26B,MYADM,MYO10,NEDD9,PODXL,PPM1F,PTK2B,RHOD,SMAD3,TGM2,TPM1
8	GO:0007160	cell-matrix adhesion	222	26	8.74	0.00059	ACVRL1,ADAMTS12,AJUBA,BCAM,CTGF,DLC1,FERMT1,FMN1,GREM1,ITGA10,ITGA4,ITGA6,ITGB3,ITGBL1,LIMCH1,MINK1,NID2,POSTN,PPM1F,PTK2B,RHOD,SMAD3,THBS1,TMEM8B,TRIP6,VCL
8	GO:0046949	fatty-acyl-CoA biosynthetic process	30	6	1.18	0.00063	ACLY,ELOVL5,FASN,HSD17B12,SCD,SLC25A1
8	GO:0007266	Rho protein signal transduction	199	25	7.83	0.00069	ARHGDIB,ARHGEF17,ARHGEF28,ARHGEF37,ARHGEF9,CDC42EP5,CFL1,CTNNAL1,DLC1,EPS8,EPS8L1,F2R,FGD4,ITSN1,KANK1,PLEKHG2,PLEKHG3,RHOBTB1,RHOBTB3,RHOD,RHOJ,RND2,SPATA13,STMN1,VANGL2
8	GO:0090090	negative regulation of canonical Wnt signaling pathway	133	14	5.24	0.00077	ANKRD6,BICC1,CTNND1,DAB2,DAB2IP,DACT3,DKK1,DVL2,FERMT1,GREM1,IGFBP6,NKD2,SFRP4,TLE2
8	GO:0071526	semaphorin-plexin signaling pathway	40	7	1.57	0.00085	FLNA,NCAM1,SEMA3D,SEMA4B,SEMA4F,SEMA4G,SEMA6C
8	GO:0008360	regulation of cell shape	151	15	5.94	0.00092	ARHGAP18,CDC42EP5,DLC1,EPS8,EZR,FBLIM1,FGD4,MYH10,MYO10,PTK2B,RHOBTB3,RHOD,RHOJ,RND2,TPM1
8	GO:0006334	nucleosome assembly	146	18	5.75	0.00109	CABIN1,CENPI,CENPU,HIST1H1A,HIST1H1B,HIST1H1C,HIST1H1D,HIST1H1E,HIST1H2BB,HIST1H2BH,HIST1H2BI,HIST1H2BL,HIST1H3A,HIST1H3B,HIST1H3C,HIST4H4,KNL1,NAP1L5
8	GO:0001945	lymph vessel development	25	5	0.98	0.00111	ACVRL1,EPHA2,HEG1,NR2F2,TMEM204
8	GO:0032331	negative regulation of chondrocyte differentiation	21	5	0.83	0.00112	ADAMTS12,GLI2,GREM1,RARB,RFLNA
8	GO:0001657	ureteric bud development	96	11	3.78	0.00114	BMPER,CAT,FMN1,GREM1,KIF26B,PBX1,RARB,SDC1,SMAD3,SMO,SPRY1
8	GO:1904037	positive regulation of epithelial cell apoptotic process	36	8	1.42	0.00126	ARRB2,GSN,ITGA4,PLCG1,PRKCI,SFRP4,SORT1,THBS1
8	GO:0001755	neural crest cell migration	55	8	2.17	0.00131	ANXA6,CFL1,SEMA3D,SEMA4B,SEMA4F,SEMA4G,SEMA6C,SMO
8	GO:0040037	negative regulation of fibroblast growth factor receptor signaling pathway	22	5	0.87	0.0014	APLN,CREB3L1,SPRY1,SULF2,THBS1
8	GO:0006937	regulation of muscle contraction	164	12	6.46	0.00172	ABAT,ANXA6,CALM3,CTGF,EDN1,F2R,FLNA,HSPB6,MYL9,PDE5A,RNF207,TPM1
8	GO:0030261	chromosome condensation	45	7	1.77	0.00175	CCNB1,HIST1H1A,HIST1H1B,HIST1H1C,HIST1H1D,HIST1H1E,TOP2A
8	GO:0001947	heart looping	58	8	2.28	0.00187	ENG,MEF2C,MICAL2,RNF207,SMAD3,SMO,SUFU,VANGL2
8	GO:0002043	blood vessel endothelial cell proliferation involved in sprouting angiogenesis	55	5	2.17	0.00189	ACVRL1,BMPER,EPHA2,HMOX1,THBS1
8	GO:0071560	cellular response to transforming growth factor beta stimulus	242	22	9.53	0.00214	ACVRL1,ARRB2,COL1A1,DAB2,EDN1,ENG,FBN2,FERMT1,GIPC1,LRRC32,MEF2C,NOX4,NREP,PDGFD,PEG10,POSTN,SMAD3,SMAD9,STAR,TGFB1I1,THBS1,ZNF703
8	GO:0050807	regulation of synapse organization	214	14	8.42	0.00221	ARHGEF9,CAMK1,CDH8,CFL1,CLSTN3,DAB2IP,DKK1,EPHB3,FRMPD4,MEF2C,NTRK3,PDLIM5,SPARC,TUBA1A
8	GO:0007019	microtubule depolymerization	41	5	1.61	0.0023	KIF2C,MID1,NCKAP5,STMN1,STMN3
8	GO:0032967	positive regulation of collagen biosynthetic process	25	5	0.98	0.00257	ARRB2,CREB3L1,CTGF,ENG,F2R
8	GO:0010718	positive regulation of epithelial to mesenchymal transition	49	7	1.93	0.0029	COL1A1,DAB2,ENG,LOXL2,SMAD3,TGFB1I1,ZNF703
8	GO:0045599	negative regulation of fat cell differentiation	49	7	1.93	0.0029	INSIG1,JDP2,RUNX1T1,SMAD3,SORT1,TGFB1I1,TRIB2
8	GO:0006084	acetyl-CoA metabolic process	37	9	1.46	0.00291	ACLY,ACSS1,ACSS2,DLAT,FASN,HMGCS1,MVD,MVK,PDHB
8	GO:0031110	regulation of microtubule polymerization or depolymerization	71	5	2.8	0.00294	MAPRE2,MID1,SKA1,STMN1,STMN3
8	GO:0046847	filopodium assembly	59	6	2.32	0.00296	EZR,FGD4,FSCN1,ITGA6,MYO10,SPATA13
8	GO:0046686	response to cadmium ion	63	9	2.48	0.00304	ALAD,CAT,CYB5A,GSN,HMOX1,MAPK3,SORD,SPARC,STAR
8	GO:0048843	negative regulation of axon extension involved in axon guidance	26	5	1.02	0.00308	SEMA3D,SEMA4B,SEMA4F,SEMA4G,SEMA6C
8	GO:0090050	positive regulation of cell migration involved in sprouting angiogenesis	38	6	1.5	0.00343	HDAC7,HDAC9,HMOX1,PIK3C2A,PLK2,RHOJ
8	GO:0006739	NADP metabolic process	32	5	1.26	0.00375	G6PD,IDH1,IDH2,ME1,TP53I3
8	GO:0070374	positive regulation of ERK1 and ERK2 cascade	245	19	9.64	0.00392	ABCA7,ANGPT1,ARRB2,BMPER,CTGF,EPHA2,EPHA5,EPHB3,ERBB2,F2R,FGFR4,GAS6,HMGCR,MAPK3,NOX4,NTRK3,PDGFD,PTK2B,ROR1
8	GO:0048013	ephrin receptor signaling pathway	80	9	3.15	0.00413	ACTB,ACTG1,ARHGEF28,EFNB3,EPHA2,EPHA5,EPHB3,ITSN1,NTRK3
8	GO:0016202	regulation of striated muscle tissue development	149	14	5.87	0.00444	ARRB2,CCNB1,CENPF,DKK1,EDN1,G6PD,GATA6,GREM1,HDAC9,HMGCR,MEF2C,PIM1,RGS4,SMAD3
8	GO:2001057	reactive nitrogen species metabolic process	80	8	3.15	0.00448	ATP2B4,DDAH1,EDN1,KLF2,MARC2,PTK2B,SMAD3,SUOX
8	GO:0002576	platelet degranulation	128	12	5.04	0.00465	ACTN4,FLNA,GAS6,HABP4,ISLR,ITGB3,PHACTR2,RARRES2,SPARC,THBS1,VCL,VWF
8	GO:0030511	positive regulation of transforming growth factor beta receptor signaling pathway	29	5	1.14	0.00505	DAB2,FERMT1,GIPC1,TGFB1I1,THBS1
8	GO:0050919	negative chemotaxis	41	6	1.61	0.00506	ITGB3,SEMA3D,SEMA4B,SEMA4F,SEMA4G,SEMA6C
8	GO:0090314	positive regulation of protein targeting to membrane	30	5	1.18	0.00586	CACNB3,CEMIP,ERBB2,STOM,TCAF1
8	GO:0043087	regulation of GTPase activity	481	36	18.94	0.00588	AJUBA,ARHGAP18,ARHGAP20,ARHGAP23,ARHGAP25,ARHGAP31,ARHGDIB,ARRB2,DAB2IP,DLC1,DVL2,EPHA2,EPHA5,EPHB3,ERBB2,F2R,FGD4,GPSM1,ITGA6,MAPRE2,NTRK3,PTK2B,RGPD8,RGS14,RGS20,RGS3,RGS4,RGS5,RINL,SPRY1,STMN3,SYDE2,TBC1D2,TBC1D8,TNK2,TRAPPC6A
8	GO:0007229	integrin-mediated signaling pathway	99	11	3.9	0.00658	CTGF,FERMT1,FLNA,ITGA10,ITGA4,ITGA6,ITGB3,ITGBL1,LIMS2,NEDD9,PTK2B
8	GO:0099072	regulation of postsynaptic membrane neurotransmitter receptor levels	65	7	2.56	0.00674	CACNG7,CPT1C,CTNND1,EPS8,FLOT2,ITGB3,PRKCI
8	GO:2000573	positive regulation of DNA biosynthetic process	66	8	2.6	0.0069	ARRB2,FGFR4,GREM1,HNRNPA1,MAPK3,NEK7,NOX4,PTK2B
8	GO:0030278	regulation of ossification	193	18	7.6	0.00767	CYR61,DHRS3,DKK1,FBN2,GREM1,HDAC7,LRP5,MAPK3,MEF2C,MGP,NOCT,PBX1,PTK2B,RASSF2,RFLNA,SMAD3,SUFU,TMEM119
8	GO:0032091	negative regulation of protein binding	103	11	4.05	0.0082	ACTB,ARRB2,CAMK1,DAB2,DKK1,GPSM1,ITGA4,MAPK3,PCSK9,PTPRF,STMN1
8	GO:0032970	regulation of actin filament-based process	376	40	14.8	0.00825	ARHGAP18,ARHGDIB,CAPG,CDC42EP5,CFL1,CNN2,CTGF,CXCL12,DIXDC1,DLC1,EDN1,EPHA5,EPS8,FLNA,FMN1,FRMD6,FSCN1,GSN,HIP1R,KANK1,LIMCH1,MEF2C,MYADM,NOX4,NTRK3,PLEKHG2,PPM1F,PTK2B,RGS4,RHOBTB1,RHOD,RND2,RNF207,SMAD3,SSH3,STMN1,SYNPO2,TMOD2,TPM1,VANGL2
8	GO:2000826	regulation of heart morphogenesis	39	5	1.54	0.00834	DKK1,ENG,PIM1,RNF207,SMO
8	GO:0000086	G2/M transition of mitotic cell cycle	199	17	7.83	0.00865	AJUBA,CALM3,CCNA2,CCNB1,CCNB2,CENPF,CEP131,FHL1,FOXM1,MIIP,PBX1,PKIA,PLK1,PPP2R1A,SKP2,TPX2,TUBA1A
8	GO:0120032	regulation of plasma membrane bounded cell projection assembly	175	12	6.89	0.00873	ANLN,ATP8B1,CDC42EP5,EPHA2,EPS8,EPS8L1,FSCN1,KANK1,MYO10,PODXL,SSH3,SYNE2
8	GO:0019359	nicotinamide nucleotide biosynthetic process	106	7	4.17	0.00878	AFMID,ALDOC,GALK1,IDH2,ME1,PFKP,QPRT
8	GO:0006099	tricarboxylic acid cycle	33	5	1.3	0.00887	DLAT,IDH1,IDH2,ME3,PDHB
8	GO:0045652	regulation of megakaryocyte differentiation	78	8	3.07	0.00897	HIST1H3A,HIST1H3B,HIST1H3C,HIST4H4,MEF2C,MYL9,RAB7B,THBS1
